# Supplementary material for: N-(2,6-Dichloro­phen­yl)succinamic acid
Source: Acta Crystallogr Sect E Struct Rep Online. 2011 Jul 2;67(Pt 8):o1880. doi: 10.1107/S1600536811024949 (PMC3212275; doi:10.1107/S1600536811024949)
Supplement: Supplementary file 2 [file e-67-o1880-Isup2.hkl]

# 
# h,k,l, Fc-squared, Fo-squared, sigma(Fo-squared) and status flag 
# 
data_I
_shelx_title ' A19 IN P21/N' 
_shelx_refln_list_code          4 
_shelx_F_calc_maximum      182.72 
_exptl_crystal_F_000       536.00 
_reflns_d_resolution_high  0.8352 
 
loop_ 
 _symmetry_equiv_pos_as_xyz 
 'x, y, z' 
 '-x+1/2, y+1/2, -z+1/2' 
 '-x, -y, -z' 
 'x-1/2, -y-1/2, z-1/2' 
 
_cell_length_a     4.7130 
_cell_length_b    11.9630 
_cell_length_c    20.6870 
_cell_angle_alpha  90.000 
_cell_angle_beta   94.640 
_cell_angle_gamma  90.000 
 
_shelx_F_squared_multiplier     1.000 
 
loop_ 
 _refln_index_h 
 _refln_index_k 
 _refln_index_l 
 _refln_F_squared_calc 
 _refln_F_squared_meas 
 _refln_F_squared_sigma 
 _refln_observed_status 
   2   0   0       41.87       57.66     24.62 o 
   4   0   0      643.22      465.81     38.76 o 
   1   1   0      733.74      763.21     10.88 o 
   2   1   0      757.50      828.69     19.38 o 
   3   1   0       75.01       35.26     32.53 o 
   4   1   0       15.53      -21.87     25.46 o 
   5   1   0       64.82       63.66     59.82 o 
   1   2   0      492.15      477.76      8.50 o 
   2   2   0      233.14      209.80     12.55 o 
   3   2   0      508.77      522.53     21.87 o 
   4   2   0       33.44       36.88     20.22 o 
   5   2   0       89.55       56.38     87.84 o 
   1   3   0      920.30      869.18      9.60 o 
   2   3   0        0.34        7.62     10.42 o 
   3   3   0        5.90       -3.93     19.66 o 
   4   3   0       16.54       36.62     21.37 o 
   5   3   0       16.95       45.06     63.52 o 
   1   4   0     1796.34     1826.38     24.70 o 
   2   4   0      190.95      173.60     11.08 o 
   3   4   0      739.21      680.17     20.99 o 
   4   4   0       52.00       71.54     21.50 o 
   5   4   0       35.29      -16.03     19.58 o 
   1   5   0     4443.19     4347.34     37.02 o 
   2   5   0      494.66      565.65     16.46 o 
   3   5   0      394.89      303.05     18.45 o 
   4   5   0      124.20      136.70     21.44 o 
   5   5   0        4.47        3.33     29.89 o 
   1   6   0      243.79      194.08      6.18 o 
   2   6   0      263.29      324.79     22.87 o 
   3   6   0      812.14      763.36     20.80 o 
   4   6   0       96.23       74.87     28.01 o 
   5   6   0        0.64       51.99     21.90 o 
   1   7   0       21.95       37.93     20.96 o 
   2   7   0        0.06       -6.74     22.96 o 
   3   7   0      164.44      136.40     27.00 o 
   4   7   0       53.20      317.40    175.17 o 
   1   8   0      618.23      723.04     27.38 o 
   2   8   0     1359.34     1326.88     34.07 o 
   3   8   0       72.96       -8.83     25.14 o 
   4   8   0      110.61      123.98     26.30 o 
   1   9   0       84.45      109.12     24.54 o 
   2   9   0       26.87       33.53     24.67 o 
   3   9   0        6.68       29.34     28.01 o 
   0  10   0      680.64      717.11     27.04 o 
   1  10   0     1059.35     1105.63     33.06 o 
   2  10   0       11.44       58.80     26.58 o 
   4  10   0        0.28      -12.84     23.85 o 
   1  11   0      265.89      220.93     26.35 o 
   2  11   0      101.86      143.09     25.70 o 
   3  11   0       36.29      109.92     25.46 o 
   0  12   0       67.29        9.86     21.41 o 
   1  12   0      117.86      253.01     26.29 o 
   2  12   0       22.13      134.03     27.06 o 
   3  12   0       45.44      228.26     27.24 o 
   2  13   0       19.56       61.03     28.51 o 
   0  14   0        1.51       42.65     22.92 o 
   1  14   0      131.42      187.54     29.23 o 
  -5   0   1       28.74       17.57     35.62 o 
  -3   0   1     1143.48     1200.43     34.85 o 
  -1   0   1     1402.50     1430.43     25.32 o 
   1   0   1     4744.89     4585.67     25.34 o 
   3   0   1     1424.83     1395.65     36.67 o 
   5   0   1      105.50      138.93     34.16 o 
  -5   1   1       32.76       62.25     36.87 o 
  -4   1   1       84.98      147.45     20.77 o 
  -3   1   1      969.40      912.78     24.47 o 
  -2   1   1     1939.84     1990.74     24.91 o 
  -1   1   1      438.78      522.81     12.54 o 
   1   1   1        4.21        1.72      7.99 o 
   2   1   1     1575.73     1616.41     54.37 o 
   3   1   1       57.72      108.95     18.66 o 
   4   1   1       77.11       58.75     22.81 o 
   5   1   1        2.66       16.01     27.08 o 
  -5   2   1       82.54       82.70     53.67 o 
  -4   2   1       50.90       59.44     22.30 o 
  -3   2   1      490.78      478.73     23.99 o 
  -2   2   1     1533.80     1593.12     17.33 o 
  -1   2   1     3312.47     3387.07     33.49 o 
   0   2   1     3750.89     3555.47     24.80 o 
   1   2   1     1605.93     1646.86     17.23 o 
   2   2   1        8.45       10.95      9.53 o 
   3   2   1      106.59      123.94     20.53 o 
   4   2   1      212.09      181.26     23.70 o 
   5   2   1        1.84       17.81     56.32 o 
  -5   3   1        3.65       22.00     23.92 o 
  -4   3   1       15.66       10.44     21.18 o 
  -3   3   1      177.13      205.20     20.94 o 
  -2   3   1        1.66        1.86      8.41 o 
  -1   3   1       12.22       24.52      7.04 o 
   0   3   1      588.93      524.14     19.76 o 
   1   3   1       47.27       67.38      7.19 o 
   2   3   1        9.51       17.53     12.14 o 
   3   3   1        0.70        9.44     18.27 o 
   4   3   1        3.15        7.27     22.35 o 
   5   3   1      155.11      134.36     22.36 o 
  -5   4   1        1.36      -20.45     20.45 o 
  -4   4   1      295.76      312.36     22.06 o 
  -3   4   1      499.18      607.79     27.87 o 
  -2   4   1      300.66      332.43     12.81 o 
  -1   4   1       74.02       48.52      9.01 o 
   0   4   1     1451.93     1352.20     25.81 o 
   1   4   1      514.91      504.33     18.28 o 
   2   4   1     1050.11     1039.18     21.17 o 
   3   4   1        0.64       -4.37     16.21 o 
   4   4   1       46.49       84.02     21.99 o 
   5   4   1       31.48        0.19     20.59 o 
  -5   5   1       82.00       27.71     46.60 o 
  -4   5   1       68.26       50.42     21.44 o 
  -3   5   1        0.84       -9.61     16.92 o 
  -2   5   1      174.04      198.03     14.21 o 
  -1   5   1      277.79      309.95     11.71 o 
   0   5   1     1451.34     1240.02     27.61 o 
   1   5   1     1316.33     1363.72     23.44 o 
   2   5   1      164.31      135.48     12.76 o 
   3   5   1      116.84      117.74     16.01 o 
   4   5   1      274.42      245.14     21.46 o 
   5   5   1        1.80       53.71     24.23 o 
  -5   6   1       14.01        4.74     67.69 o 
  -4   6   1      145.53      214.57     73.93 o 
  -3   6   1     2237.00     2191.65     28.04 o 
  -2   6   1       87.43      104.89     22.79 o 
  -1   6   1        3.50       -4.69      4.69 o 
   1   6   1     2433.98     2574.80     31.84 o 
   2   6   1     1176.49     1055.68     28.44 o 
   3   6   1      330.95      295.17     18.05 o 
   4   6   1       13.76      170.51     85.62 o 
   5   6   1       11.41       62.59     71.42 o 
  -4   7   1        4.57      172.47    133.35 o 
  -3   7   1      242.93      336.46     30.78 o 
  -2   7   1       73.51       86.61     23.44 o 
  -1   7   1      263.91      286.49     23.08 o 
   1   7   1        0.62        1.27     17.92 o 
   2   7   1       22.21        6.02     21.39 o 
   3   7   1      105.03      156.47     26.73 o 
   4   7   1      140.38      252.34     83.48 o 
  -3   8   1        8.74       48.03     27.83 o 
  -2   8   1       99.61      146.51     26.15 o 
  -1   8   1       49.33       49.06     23.22 o 
   0   8   1       51.77      111.89     19.35 o 
   1   8   1       66.83       91.06     20.67 o 
   2   8   1      654.52      657.45     28.15 o 
   3   8   1        0.03        7.05     23.14 o 
   4   8   1       13.08       51.38     25.84 o 
  -3   9   1       91.32       30.63     29.76 o 
  -2   9   1       65.16       53.22     26.89 o 
  -1   9   1       65.04       57.71     24.10 o 
   0   9   1        0.10       27.82     19.93 o 
   1   9   1        5.16      -21.48     21.48 o 
   2   9   1      187.08      169.18     25.26 o 
   3   9   1      218.02      164.62     27.65 o 
   4   9   1        2.60      163.94     25.37 o 
  -4  10   1      211.69      362.08     33.42 o 
  -3  10   1       39.65       80.10     27.95 o 
  -2  10   1       77.31       23.65     26.52 o 
  -1  10   1        4.26       63.14     23.99 o 
   0  10   1        3.92       28.96     21.82 o 
   1  10   1      170.11      141.84     25.08 o 
   2  10   1      104.18       56.87     25.73 o 
   3  10   1       36.56       97.95     24.05 o 
  -3  11   1       44.43      -28.76     28.76 o 
  -2  11   1        0.15      -27.72     27.72 o 
  -1  11   1      144.76      171.32     27.68 o 
   0  11   1      306.62      320.52     42.51 o 
   1  11   1       34.25       75.93     25.34 o 
   2  11   1       24.74      -25.79     25.81 o 
   3  11   1      271.88      248.80     29.48 o 
  -3  12   1        0.02      -27.66     27.66 o 
  -1  12   1       72.84       -6.18     26.31 o 
   0  12   1        4.06      186.94     95.56 o 
   1  12   1        0.80      -25.14     25.14 o 
  -1  13   1       40.39       26.70     28.50 o 
   0  13   1        0.16       -7.93     17.14 o 
   1  13   1       41.03      109.52     18.10 o 
  -1  14   1       30.73      -23.34     29.19 o 
   0  14   1       17.12       59.23     25.24 o 
   1  14   1       90.85      344.82     24.93 o 
  -4   0   2      105.70      133.06     32.75 o 
  -2   0   2     2500.05     2513.56     34.91 o 
   2   0   2      879.60      723.24     19.68 o 
   4   0   2      755.98      824.29     40.91 o 
  -5   1   2       23.95      -23.75     23.75 o 
  -4   1   2      117.77       69.98     22.37 o 
  -3   1   2      910.69      947.30     24.98 o 
  -2   1   2      575.29      646.39     14.54 o 
  -1   1   2     6137.33     6744.94     21.81 o 
   1   1   2     1681.88     1623.92     19.47 o 
   2   1   2     1001.80      941.64     11.29 o 
   3   1   2      220.37      202.89     19.19 o 
   4   1   2        0.31       26.84     20.21 o 
   5   1   2      142.77      175.45     38.09 o 
  -5   2   2        0.53       37.17     31.23 o 
  -4   2   2       10.12       -3.47     25.31 o 
  -3   2   2        8.53       13.18     19.85 o 
  -2   2   2       25.23       37.82      6.37 o 
  -1   2   2     9845.28     9923.24     38.14 o 
   0   2   2       44.38       58.58     10.06 o 
   1   2   2     5002.63     5074.58     38.96 o 
   2   2   2      527.23      534.00     11.10 o 
   3   2   2      167.94      167.69     19.25 o 
   4   2   2      214.88      159.18     21.52 o 
   5   2   2      263.43      339.25    112.11 o 
  -5   3   2        5.18      -17.86     23.52 o 
  -4   3   2        2.11      -11.44     19.63 o 
  -3   3   2      141.26      139.88     20.48 o 
  -2   3   2       91.27       67.34      8.41 o 
  -1   3   2     3164.42     3227.81     15.83 o 
   0   3   2     1098.66     1097.14     13.50 o 
   1   3   2     1184.51     1150.20     17.96 o 
   2   3   2      948.56      902.59     12.74 o 
   3   3   2       29.41       59.20     20.09 o 
   4   3   2        3.16      -11.59     20.35 o 
   5   3   2        7.35      -29.69     31.45 o 
  -5   4   2        2.31       31.63     67.76 o 
  -4   4   2        1.47       14.33     54.69 o 
  -3   4   2        4.32        3.04     17.02 o 
  -2   4   2     1929.07     1900.38     20.78 o 
  -1   4   2     2832.90     2912.11     56.79 o 
   0   4   2     1361.26     1309.78     14.70 o 
   1   4   2       21.94        9.28     10.88 o 
   2   4   2     1761.93     1673.48     27.16 o 
   3   4   2      511.44      477.37     19.88 o 
   4   4   2      345.19      419.80     22.38 o 
   5   4   2       95.05      133.50     30.65 o 
  -5   5   2       11.02        7.18     21.84 o 
  -4   5   2       37.50       -3.36     19.74 o 
  -3   5   2       47.58       68.67     18.44 o 
  -2   5   2      193.04      247.07     16.28 o 
  -1   5   2     7326.43     7714.80     54.99 o 
   0   5   2     2057.92     2320.80     41.01 o 
   1   5   2      187.21      241.54     13.52 o 
   2   5   2        6.22       -0.41      8.37 o 
   3   5   2        0.75        7.85     14.70 o 
   4   5   2       64.12       68.98     26.51 o 
   5   5   2      115.40      200.36     26.16 o 
  -5   6   2       18.31       78.62     26.49 o 
  -4   6   2       31.12       18.54     20.90 o 
  -3   6   2      305.86      335.65     37.36 o 
  -2   6   2      359.43      334.78     25.97 o 
  -1   6   2       29.94       31.38      4.22 o 
   0   6   2     1422.57     1409.42     34.66 o 
   1   6   2       47.37       52.37     15.28 o 
   2   6   2      226.57      181.80     19.87 o 
   3   6   2      233.66      270.31     17.08 o 
   4   6   2      382.35      453.33     30.99 o 
   5   6   2        2.09       51.81     38.15 o 
  -4   7   2      120.45      105.36     53.42 o 
  -3   7   2       16.78      -27.27     27.27 o 
  -2   7   2       28.72        3.48     23.95 o 
  -1   7   2     1174.84     1272.63     30.97 o 
   0   7   2       10.28       45.98     16.77 o 
   1   7   2     1462.53     1445.73     28.00 o 
   2   7   2      739.39      744.70     26.77 o 
   3   7   2       29.16       13.21     23.12 o 
   4   7   2        2.16       -1.81     24.79 o 
  -4   8   2        8.59       49.15     26.70 o 
  -3   8   2       16.63       38.71     30.27 o 
  -2   8   2       91.62       96.12     25.87 o 
  -1   8   2      495.50      449.68     26.53 o 
   0   8   2     1779.85     1819.98     30.77 o 
   1   8   2        0.49       -7.52     18.92 o 
   2   8   2       48.22       23.27     23.18 o 
   3   8   2        7.16       20.26     22.55 o 
  -4   9   2        6.81      113.90     28.63 o 
  -3   9   2        1.95       51.31     29.56 o 
  -2   9   2       60.98        5.70     25.27 o 
  -1   9   2       24.06       28.82     24.41 o 
   0   9   2      572.05      550.65     24.17 o 
   1   9   2      470.30      541.13     24.70 o 
   2   9   2      155.28      209.60     25.33 o 
   3   9   2      144.70      253.84     25.12 o 
   4   9   2       25.78      146.48     26.28 o 
  -3  10   2       12.16       14.36     31.03 o 
  -2  10   2        5.29       50.06     27.14 o 
  -1  10   2       12.07        4.83     24.70 o 
   0  10   2       11.02      -21.47     21.47 o 
   1  10   2       19.30       45.86     21.87 o 
   2  10   2      117.18       66.07     26.06 o 
   3  10   2      660.74      556.56     30.36 o 
  -3  11   2       18.43       76.88     31.22 o 
  -2  11   2        1.63       98.91     26.47 o 
  -1  11   2       10.75       -2.53     27.43 o 
   0  11   2        0.75       19.49     22.08 o 
   1  11   2      426.83      388.01     27.04 o 
   2  11   2      226.63      219.26     29.36 o 
  -3  12   2        1.43       37.25     26.34 o 
  -2  12   2        0.00      136.76     27.41 o 
  -1  12   2        0.95        7.67     25.07 o 
   0  12   2      890.39      915.24     27.91 o 
   1  12   2        0.97       91.81     16.60 o 
   2  12   2        0.54       46.61     24.65 o 
   3  12   2       11.45       41.97     20.84 o 
  -2  13   2       31.37      166.82     26.71 o 
   0  13   2        0.97       15.09     15.17 o 
   1  13   2       83.00      179.47    111.86 o 
   2  13   2       25.26       17.94     26.97 o 
  -1  14   2       66.43      223.43     28.30 o 
   0  14   2        5.41       27.08     41.16 o 
   1  14   2       23.38      122.51     86.15 o 
  -5   0   3      437.81      473.70     38.58 o 
  -3   0   3        1.42        0.00     30.51 o 
  -1   0   3    33386.70    34508.51     52.37 o 
   1   0   3    13542.85    13256.40     32.20 o 
   3   0   3      165.81      174.27     24.68 o 
   5   0   3      174.25       36.42     36.79 o 
  -5   1   3        2.69       11.68     35.73 o 
  -4   1   3        1.43       -7.69     26.32 o 
  -3   1   3      159.76      177.30     21.21 o 
  -2   1   3       23.63       59.45      8.53 o 
  -1   1   3    11079.63    11696.63     28.68 o 
   0   1   3     4237.06     4558.92     30.24 o 
   1   1   3     3747.85     3626.83     33.67 o 
   2   1   3     2251.77     2154.16     23.47 o 
   3   1   3      302.33      258.50     20.58 o 
   4   1   3       19.10       15.37     20.30 o 
   5   1   3       41.75       39.37     49.95 o 
  -5   2   3       58.86        5.74     23.09 o 
  -4   2   3     1083.18     1067.43     57.32 o 
  -3   2   3      107.41      127.28     19.97 o 
  -2   2   3      511.29      551.78      9.75 o 
  -1   2   3     2187.49     2132.55     23.54 o 
   0   2   3       24.25       19.96      8.29 o 
   1   2   3      335.98      309.19      6.44 o 
   2   2   3     1862.55     1828.03     16.47 o 
   3   2   3       19.25       20.82     18.44 o 
   4   2   3       23.62       15.92     31.13 o 
   5   2   3        5.06       18.65     72.64 o 
  -5   3   3       14.24       80.67     36.04 o 
  -4   3   3        0.47       25.15     23.62 o 
  -3   3   3      645.86      674.22     75.51 o 
  -2   3   3        5.81       -0.21      4.90 o 
  -1   3   3      406.44      397.56      8.65 o 
   0   3   3      606.29      621.13     12.06 o 
   1   3   3       82.11       69.62      4.71 o 
   2   3   3       45.52       41.30      9.03 o 
   3   3   3      275.88      235.54     26.89 o 
   4   3   3       41.12       24.64     19.83 o 
   5   3   3        0.15      -21.43     21.43 o 
  -5   4   3        4.98       26.78     26.76 o 
  -4   4   3      587.93      564.58     32.33 o 
  -3   4   3       30.29       46.10     19.54 o 
  -2   4   3     1486.87     1371.44     19.56 o 
  -1   4   3      413.51      362.88     10.47 o 
   0   4   3     2445.19     2400.22     40.66 o 
   1   4   3      477.97      484.99     11.88 o 
   2   4   3     2951.09     3094.88     25.40 o 
   3   4   3      643.06      545.46     21.35 o 
   4   4   3        9.69       34.38     19.72 o 
   5   4   3      115.73      162.34     26.11 o 
  -5   5   3        0.25      133.61     26.93 o 
  -4   5   3      699.52      728.91     52.24 o 
  -3   5   3       10.15       16.13     20.40 o 
  -2   5   3      596.69      573.64     17.44 o 
  -1   5   3      620.61      626.44     12.32 o 
   0   5   3      117.52      143.52     11.90 o 
   1   5   3     1083.24     1082.14     16.90 o 
   2   5   3      203.10      138.79      9.22 o 
   3   5   3      143.74      108.92     14.87 o 
   4   5   3       35.65        7.64     20.91 o 
   5   5   3        9.90       70.74     20.56 o 
  -5   6   3        0.21      109.81     42.82 o 
  -4   6   3      405.05      402.32     24.21 o 
  -3   6   3      587.09      619.77     21.43 o 
  -2   6   3       49.31       65.38     11.90 o 
  -1   6   3       90.66       61.22     12.63 o 
   0   6   3      578.67      447.25     14.26 o 
   1   6   3     1491.18     1424.96     20.58 o 
   2   6   3     1025.91      929.31     25.78 o 
   3   6   3        5.04      -14.59     14.59 o 
   4   6   3        0.84       33.10     25.41 o 
   5   6   3        2.24       10.47     15.84 o 
  -4   7   3       63.20      141.66     90.80 o 
  -3   7   3        5.50       19.92     30.93 o 
  -2   7   3      103.54      100.88     25.71 o 
  -1   7   3       45.91       46.00     23.87 o 
   0   7   3      239.77      274.03     31.21 o 
   1   7   3      509.47      422.35     39.48 o 
   2   7   3       45.37       54.10     19.99 o 
   3   7   3       52.14       48.10     21.41 o 
   4   7   3       49.17       56.08     24.03 o 
  -4   8   3      132.20      296.25     33.24 o 
  -3   8   3      284.94      354.51     33.63 o 
  -2   8   3       71.64       38.57     26.81 o 
  -1   8   3       67.76       34.10     23.61 o 
   0   8   3      414.11      384.95     55.77 o 
   1   8   3      773.54      687.89     24.33 o 
   2   8   3      833.90      731.06     27.46 o 
   3   8   3       30.15       -5.58     21.31 o 
  -3   9   3       21.34      -28.23     28.78 o 
  -2   9   3       20.93       54.26     28.18 o 
  -1   9   3      142.04      148.57     25.28 o 
   0   9   3        1.81       18.34     20.64 o 
   1   9   3      163.77      209.86     21.46 o 
   2   9   3        9.92      -22.71     22.71 o 
   3   9   3       10.38       -4.33     21.42 o 
  -4  10   3       24.49       -3.52     22.82 o 
  -3  10   3       12.25       25.99     30.87 o 
  -2  10   3       69.68       86.42     27.93 o 
  -1  10   3      401.38      398.72     29.72 o 
   0  10   3     1870.22     1936.23     36.49 o 
   1  10   3       34.97       22.00     20.83 o 
   2  10   3      143.79       76.10     23.23 o 
   3  10   3        4.18      -20.01     20.01 o 
  -2  11   3       91.92      -21.01     28.43 o 
  -1  11   3       32.66       -2.53     27.83 o 
   0  11   3      226.92      177.98     23.65 o 
   1  11   3       60.07       74.14     24.40 o 
   2  11   3       70.33       16.56     24.68 o 
   3  11   3       94.92      179.57     24.13 o 
  -3  12   3       33.18       78.02     27.97 o 
  -2  12   3       58.24        1.04     29.70 o 
  -1  12   3        6.31       53.34     28.36 o 
   0  12   3       95.35      327.03    117.38 o 
   1  12   3        9.25       80.01     20.97 o 
   2  12   3       23.58        1.49     24.10 o 
  -1  13   3        4.84       36.97     30.55 o 
   0  13   3       17.41      277.60    118.19 o 
   1  13   3       36.75       97.61     15.74 o 
   2  13   3        0.63       62.72     27.47 o 
   0  14   3      107.46       27.06     30.26 o 
  -4   0   4      254.40      179.85     33.13 o 
  -2   0   4        1.20       12.55     23.15 o 
   0   0   4      200.78      201.50     14.87 o 
   2   0   4      603.94      745.68     15.49 o 
   4   0   4        1.36      -26.48     26.48 o 
  -5   1   4       45.20       15.08     28.08 o 
  -4   1   4      221.98      160.94     24.50 o 
  -3   1   4      220.11      201.21     19.09 o 
  -2   1   4      176.24      204.81     10.34 o 
  -1   1   4      564.67      604.33     13.39 o 
   0   1   4     2735.27     2756.81     51.95 o 
   1   1   4     4968.16     4322.25     29.44 o 
   2   1   4       20.81       16.28      8.20 o 
   3   1   4      335.74      294.25     14.78 o 
   4   1   4       58.63      116.83     20.64 o 
   5   1   4       22.71        4.62     39.57 o 
  -5   2   4        5.23       16.90     32.46 o 
  -4   2   4        1.26       30.23     21.30 o 
  -3   2   4      436.31      451.51     22.41 o 
  -2   2   4     2819.74     2909.11     21.00 o 
  -1   2   4     7136.40     7294.99     25.24 o 
   0   2   4       81.60       66.72      7.72 o 
   1   2   4      446.07      448.06      5.41 o 
   2   2   4     2133.76     2455.41     12.74 o 
   3   2   4     1893.20     1946.14     27.09 o 
   4   2   4        0.08       14.21     41.62 o 
   5   2   4       43.93       -8.19     22.02 o 
  -5   3   4       11.94       70.52     38.55 o 
  -4   3   4      209.87      187.98     45.57 o 
  -3   3   4        2.36      -18.70     18.70 o 
  -2   3   4      660.79      722.02     14.54 o 
  -1   3   4     4030.35     4244.92     27.97 o 
   0   3   4     1301.38     1163.22     18.12 o 
   1   3   4      274.40      238.45      5.42 o 
   2   3   4      706.09      674.27     11.53 o 
   3   3   4      117.24      123.85     24.48 o 
   4   3   4      802.69      851.22     25.56 o 
   5   3   4      289.84      244.62     24.08 o 
  -5   4   4        4.30       62.19     30.69 o 
  -4   4   4      215.23      243.56     29.81 o 
  -3   4   4      187.97      198.18     40.56 o 
  -2   4   4      673.12      792.07     14.24 o 
  -1   4   4       94.62      135.48      7.52 o 
   0   4   4     3000.77     2938.53     36.72 o 
   1   4   4      163.38      146.81      6.34 o 
   2   4   4       62.24       58.07      8.65 o 
   3   4   4       13.95       10.32     13.96 o 
   4   4   4        9.35       16.97     18.78 o 
   5   4   4       11.15       68.80     37.22 o 
  -4   5   4        0.78       -4.13     34.31 o 
  -3   5   4      563.68      531.25     30.44 o 
  -2   5   4       91.76      109.86     26.49 o 
  -1   5   4      155.57      170.65      6.17 o 
   0   5   4        0.11       -2.60     11.93 o 
   1   5   4       70.72      100.47     13.53 o 
   2   5   4      227.75      212.25      9.29 o 
   3   5   4      343.99      385.81     15.66 o 
   4   5   4       34.10       45.26     21.00 o 
   5   5   4        5.51       53.99     21.55 o 
  -5   6   4        6.38      -16.08     16.08 o 
  -4   6   4      361.18      454.88     32.27 o 
  -3   6   4      226.12      255.76     19.64 o 
  -2   6   4      224.11      189.53     13.09 o 
  -1   6   4       14.36        7.50     11.94 o 
   0   6   4      502.71      590.46     16.02 o 
   1   6   4      664.85      737.88     17.44 o 
   2   6   4      527.99      536.37     23.01 o 
   3   6   4       16.39       24.32     14.34 o 
   4   6   4      135.02      152.23     27.68 o 
  -4   7   4        8.36       38.39     49.39 o 
  -3   7   4      277.93      242.93     32.39 o 
  -2   7   4      199.05      173.63     27.59 o 
  -1   7   4      694.09      692.96     18.17 o 
   0   7   4      496.77      546.50     21.42 o 
   1   7   4       24.10       35.92     14.09 o 
   2   7   4       83.71      115.21     19.20 o 
   3   7   4      171.40      212.35     22.85 o 
   4   7   4      200.73      147.61     21.91 o 
  -4   8   4       32.96      218.59     34.94 o 
  -3   8   4      181.08      153.53     34.18 o 
  -2   8   4      648.68      590.61     33.04 o 
  -1   8   4        0.08      -11.03     15.58 o 
   0   8   4      303.01      310.73     19.62 o 
   1   8   4        9.78        1.46     14.99 o 
   2   8   4        0.82      -19.65     19.65 o 
   3   8   4       48.49      121.07     20.12 o 
  -4   9   4       94.31       99.46     33.65 o 
  -3   9   4       40.38       59.35     33.71 o 
  -2   9   4       10.91      -23.19     28.76 o 
  -1   9   4      382.01      375.45     27.88 o 
   0   9   4        0.06      -10.39     55.78 o 
   1   9   4     1020.39     1103.08     28.18 o 
   2   9   4      119.57      124.51     22.11 o 
  -3  10   4      167.66       90.07     31.03 o 
  -2  10   4      187.75      172.22     31.21 o 
  -1  10   4      114.27       71.03     26.54 o 
   0  10   4      730.21      750.69     27.61 o 
   1  10   4      164.81      215.99     30.43 o 
   2  10   4      140.70      179.60     22.95 o 
   3  10   4       91.68      210.23     23.06 o 
  -3  11   4       55.24      227.86     29.61 o 
  -2  11   4       35.88      137.59     27.97 o 
  -1  11   4       21.66       30.11     26.51 o 
   0  11   4       47.23       36.13     22.67 o 
   1  11   4       28.80       25.82     33.32 o 
   2  11   4      195.00      313.03     26.67 o 
   3  11   4       72.43       31.85     22.16 o 
  -3  12   4        0.49       -9.85     31.79 o 
  -2  12   4      169.57      383.50     32.70 o 
  -1  12   4        5.31      -29.79     29.79 o 
   0  12   4       72.54      152.41     26.96 o 
   1  12   4        4.62       23.25     18.71 o 
   2  12   4       30.87       12.61     22.47 o 
  -2  13   4        7.10      140.03     29.73 o 
  -1  13   4       17.95       11.65     26.14 o 
   0  13   4       60.48      189.08    111.05 o 
   1  13   4        7.86      -20.36     21.25 o 
   2  13   4       13.16      296.26     20.42 o 
   0  14   4        1.68      202.75     73.00 o 
  -5   0   5       37.33      -26.71     38.63 o 
  -3   0   5       54.63       66.04     31.06 o 
  -1   0   5     2766.84     3051.55     15.72 o 
   1   0   5      478.86      620.86     18.97 o 
   3   0   5      969.60      961.89     30.05 o 
   5   0   5       84.59        6.72     33.43 o 
  -5   1   5      289.89      291.41     28.53 o 
  -4   1   5       29.71       12.20     29.41 o 
  -3   1   5        0.50       12.68     10.90 o 
  -2   1   5      746.90      754.08     11.29 o 
  -1   1   5      223.94      218.29      5.52 o 
   0   1   5     2549.25     2728.75     21.44 o 
   1   1   5     4945.28     4672.21     52.91 o 
   2   1   5      209.61      148.87      8.96 o 
   3   1   5       21.06       15.80     12.96 o 
   4   1   5      168.84      197.58     20.89 o 
   5   1   5        4.08      -16.27     45.13 o 
  -5   2   5       11.81       61.66     36.05 o 
  -4   2   5       15.64       -8.56     19.62 o 
  -3   2   5       28.99        1.83     18.89 o 
  -2   2   5      151.23      132.41      7.94 o 
  -1   2   5      242.99      242.36      6.52 o 
   0   2   5    17572.33    17623.63    149.07 o 
   1   2   5      469.71      548.20      7.83 o 
   2   2   5       32.45        8.28      6.13 o 
   3   2   5        0.98       -7.56     13.62 o 
   4   2   5      208.68      201.25     37.78 o 
   5   2   5      120.81       63.12     25.67 o 
  -5   3   5       84.23       24.90     20.47 o 
  -4   3   5       43.75       53.14     22.36 o 
  -3   3   5        2.97       20.69     18.93 o 
  -2   3   5     1254.01     1252.80     13.38 o 
  -1   3   5     2803.23     3011.77     22.92 o 
   0   3   5      173.35      182.93      8.82 o 
   1   3   5    10615.68    10157.97     19.58 o 
   2   3   5      121.45      122.56      7.54 o 
   3   3   5        5.95      -16.00     17.20 o 
   4   3   5       20.28       27.02     25.86 o 
   5   3   5       73.95       60.18     20.79 o 
  -5   4   5      132.85      156.02     70.85 o 
  -4   4   5       11.25      -15.23     20.38 o 
  -3   4   5       34.54       40.94     38.75 o 
  -2   4   5      838.44      860.78     16.21 o 
  -1   4   5     1359.90     1648.32     51.27 o 
   0   4   5     3423.05     3624.30     22.74 o 
   1   4   5       15.79       16.34      6.05 o 
   2   4   5      403.65      369.30     11.05 o 
   3   4   5      740.79      661.00     20.83 o 
   4   4   5      268.16      238.26     28.53 o 
   5   4   5        0.68       46.70     41.48 o 
  -5   5   5        0.15        8.71     63.01 o 
  -4   5   5        9.37        4.14     18.72 o 
  -3   5   5       68.33      106.10     21.45 o 
  -2   5   5      903.89      801.73     33.79 o 
  -1   5   5     1781.38     1730.46    178.00 o 
   0   5   5       88.87      115.84     12.52 o 
   1   5   5      241.99      252.04      9.27 o 
   2   5   5       12.95       21.29      8.28 o 
   3   5   5       44.31       23.46     19.10 o 
   4   5   5       24.67       38.48     17.59 o 
   5   5   5       53.39       32.10     47.71 o 
  -4   6   5       74.93       83.67     35.64 o 
  -3   6   5        0.05       -0.78     18.33 o 
  -2   6   5      325.12      349.68     13.60 o 
  -1   6   5     1614.52     1542.25     44.64 o 
   0   6   5      407.87      338.21     15.34 o 
   1   6   5      717.30      718.30     30.91 o 
   2   6   5      647.55      590.62     18.24 o 
   3   6   5      208.46      193.08     13.97 o 
   4   6   5       13.11      -11.15     22.88 o 
  -4   7   5       31.90       64.95     47.69 o 
  -3   7   5       68.85      137.08     33.73 o 
  -2   7   5       94.22      116.15     29.42 o 
  -1   7   5      434.92      473.71     17.06 o 
   0   7   5      116.38      147.20     14.76 o 
   1   7   5      915.73      857.80     14.28 o 
   2   7   5      135.45      171.00     17.03 o 
   3   7   5        3.95      -15.57     15.57 o 
   4   7   5       57.56       29.32     23.68 o 
  -4   8   5        0.35      -31.09     31.09 o 
  -3   8   5        2.98        3.06     31.99 o 
  -2   8   5      155.58      142.55     27.75 o 
  -1   8   5      690.17      705.24     25.24 o 
   0   8   5      445.79      452.06     18.14 o 
   1   8   5      935.66      967.41     61.34 o 
   2   8   5       49.68       63.72     17.67 o 
   3   8   5       12.98       12.74     19.27 o 
  -4   9   5       31.19      244.65     37.59 o 
  -3   9   5       90.77      -20.09     30.90 o 
  -2   9   5       47.39       19.36     29.08 o 
  -1   9   5      225.89      232.75     27.73 o 
   0   9   5      252.47      259.31     57.38 o 
   1   9   5      128.67      150.41     19.54 o 
   2   9   5     1350.61     1246.32     31.49 o 
   3   9   5        2.05       20.21     22.15 o 
  -3  10   5        1.18       10.13     35.86 o 
  -2  10   5       13.54       75.06     31.20 o 
  -1  10   5       60.09      100.71     27.13 o 
   0  10   5       48.57       75.97     18.13 o 
   1  10   5      369.65      423.34     53.27 o 
   2  10   5      304.34      289.86     24.18 o 
   3  10   5       33.76       24.43     21.20 o 
  -2  11   5        4.57       42.01     31.36 o 
  -1  11   5      124.92      140.90     28.95 o 
   0  11   5      291.40      256.47     27.65 o 
   1  11   5      312.96      345.43     20.63 o 
   2  11   5      185.53      128.55     24.16 o 
  -1  12   5      370.82      353.52     32.54 o 
   0  12   5       16.98       25.90     25.93 o 
   1  12   5      211.41      191.42     54.88 o 
   2  12   5       36.01      141.58     22.64 o 
  -2  13   5       25.93       -7.65     31.07 o 
   0  13   5       31.12      335.52    195.73 o 
   1  13   5        1.94       30.66     20.16 o 
   0  14   5        1.17      357.57    178.25 o 
  -4   0   6      134.85      136.36     36.57 o 
  -2   0   6     3116.64     3248.21     48.22 o 
   0   0   6     3575.80     3357.68     30.15 o 
   2   0   6      759.56      654.17     15.66 o 
   4   0   6      482.37      483.74     31.41 o 
  -5   1   6       10.64      -11.72     56.15 o 
  -4   1   6      136.70      151.52     25.13 o 
  -3   1   6       84.63       72.63     15.49 o 
  -2   1   6     1333.85     1445.16     27.11 o 
  -1   1   6      393.62      393.84      8.83 o 
   0   1   6     1636.65     1693.09     25.42 o 
   1   1   6       58.31       39.48      6.28 o 
   2   1   6      277.47      347.60      9.94 o 
   3   1   6      114.06       97.56     13.43 o 
   4   1   6        3.31       16.82     18.42 o 
   5   1   6        6.93       11.54     41.40 o 
  -5   2   6      228.83      212.56     49.69 o 
  -4   2   6       36.47       71.81     25.99 o 
  -3   2   6      229.35      257.81     19.88 o 
  -2   2   6     1925.58     1837.83     14.03 o 
  -1   2   6      102.23       85.05      5.00 o 
   0   2   6       20.28       28.62      8.75 o 
   1   2   6     1559.82     1554.33     12.26 o 
   2   2   6      502.40      404.19      8.87 o 
   3   2   6        6.84        9.01     13.50 o 
   4   2   6       35.14       27.77     45.04 o 
   5   2   6       33.18       -7.22     25.37 o 
  -5   3   6       10.75       49.24     28.14 o 
  -4   3   6       12.88      -22.09     31.95 o 
  -3   3   6      543.58      501.66     24.39 o 
  -2   3   6     1733.42     1779.64     19.40 o 
  -1   3   6      385.91      427.38      8.51 o 
   0   3   6      256.37      268.47     20.60 o 
   1   3   6      318.23      366.78      5.39 o 
   2   3   6      119.48      101.82      6.08 o 
   3   3   6        3.19       15.35     17.17 o 
   4   3   6      315.37      277.66     21.57 o 
   5   3   6        7.90       27.77     26.88 o 
  -5   4   6       12.91        4.84     24.65 o 
  -4   4   6       28.63       32.95     21.86 o 
  -3   4   6     1280.22     1274.23     25.70 o 
  -2   4   6     1296.13     1355.79     25.98 o 
  -1   4   6      314.78      339.50     10.03 o 
   0   4   6      519.57      557.72     11.66 o 
   1   4   6     2776.35     3006.10     39.81 o 
   2   4   6      284.51      264.77     10.23 o 
   3   4   6      131.81      140.17     17.43 o 
   4   4   6      114.20      151.56     34.31 o 
   5   4   6        1.14       60.37     66.93 o 
  -5   5   6      128.46      267.69    116.98 o 
  -4   5   6       85.15       79.92     21.36 o 
  -3   5   6       10.40       19.00     18.66 o 
  -2   5   6      119.39      112.13     13.33 o 
  -1   5   6      142.02      137.62      7.96 o 
   0   5   6      479.52      482.22     25.85 o 
   1   5   6      103.81      122.76      8.17 o 
   2   5   6       75.49       68.62      8.27 o 
   3   5   6       14.33        4.18     16.27 o 
   4   5   6       10.27       35.41     25.01 o 
  -5   6   6        7.33      193.23     80.21 o 
  -4   6   6      773.27      742.99     78.42 o 
  -3   6   6      107.76      139.80     13.25 o 
  -2   6   6       79.93      121.84     22.82 o 
  -1   6   6        4.97       18.10      6.70 o 
   0   6   6      259.77      205.30     15.98 o 
   1   6   6      292.28      298.73     10.17 o 
   2   6   6      344.91      325.36     16.12 o 
   3   6   6        0.01       -1.53     30.62 o 
   4   6   6       23.77      -14.09     22.26 o 
  -4   7   6       17.01       90.11     20.23 o 
  -3   7   6      269.81      280.52     33.92 o 
  -2   7   6       12.79        3.63     29.25 o 
  -1   7   6       12.74       24.10     14.94 o 
   0   7   6      221.48      189.67     15.36 o 
   1   7   6       49.37       79.02     18.63 o 
   2   7   6        0.40       -0.44     14.52 o 
   4   7   6        0.26        3.46     21.22 o 
  -4   8   6      186.44      333.29     34.99 o 
  -3   8   6       85.04       78.79     35.06 o 
  -2   8   6      106.42      119.83     29.94 o 
  -1   8   6        5.33       -8.21     15.55 o 
   0   8   6      346.83      318.50     17.41 o 
   1   8   6      664.92      680.89     23.13 o 
   2   8   6      166.15      168.35     17.05 o 
  -4   9   6       31.14      424.76     38.71 o 
  -3   9   6        0.19       87.92     34.64 o 
  -2   9   6        5.81       39.79     27.94 o 
  -1   9   6        4.86       13.44     25.39 o 
   0   9   6       27.60       29.00     16.41 o 
   1   9   6      460.20      453.56     25.66 o 
   2   9   6       40.08       39.80     15.87 o 
  -3  10   6       75.70      -24.16     32.79 o 
  -2  10   6      106.62       45.83     29.72 o 
  -1  10   6      611.09      586.74     31.28 o 
   0  10   6        0.90       29.34     21.46 o 
   1  10   6        0.30       -9.22     19.24 o 
   2  10   6       35.30       37.47     19.34 o 
  -3  11   6       35.53      181.73     36.46 o 
  -2  11   6        0.36      -31.35     31.35 o 
  -1  11   6      162.86      156.00     28.12 o 
   0  11   6        9.64      -23.85     23.85 o 
   1  11   6      154.93      143.37     22.34 o 
   2  11   6      157.30       51.72     21.31 o 
  -2  12   6        8.69       -3.07     27.62 o 
  -1  12   6        0.27       87.20     28.77 o 
   0  12   6       21.30       49.64     24.49 o 
   1  12   6       24.89       60.40     16.00 o 
   2  12   6       36.54      -17.68     17.68 o 
  -2  13   6        0.46      -15.23     30.36 o 
  -1  13   6        0.02       29.58     30.39 o 
   0  13   6        0.01       16.51     26.37 o 
   1  13   6        1.43       49.07     20.11 o 
  -3   0   7      122.81      155.39     15.13 o 
  -1   0   7     1601.08     1548.06     21.49 o 
   1   0   7      746.83      512.58     11.51 o 
   3   0   7        0.83       11.91     14.42 o 
   5   0   7       16.44      -29.95     36.56 o 
  -5   1   7       13.84       93.99     25.38 o 
  -4   1   7       30.43       33.59     22.92 o 
  -3   1   7       22.62       28.80     10.33 o 
  -2   1   7       98.93       90.01      7.82 o 
  -1   1   7      465.11      466.74      7.62 o 
   0   1   7     6157.00     6174.80     28.89 o 
   1   1   7      517.09      487.25      9.48 o 
   2   1   7     1491.93     1257.49     16.50 o 
   3   1   7      230.65      239.41     14.37 o 
   4   1   7       52.09       66.87     18.51 o 
   5   1   7       62.59      143.24     60.68 o 
  -5   2   7        0.37      111.48     41.69 o 
  -4   2   7        0.66       37.09     31.69 o 
  -3   2   7      195.25      197.06     20.25 o 
  -2   2   7     5144.98     5340.87     26.76 o 
  -1   2   7      121.03      144.46      5.03 o 
   0   2   7     1884.73     1836.47     16.53 o 
   1   2   7     3342.86     3165.32     84.05 o 
   2   2   7     1514.14     1500.75     19.51 o 
   3   2   7       12.21       17.15     13.35 o 
   4   2   7     1033.38     1015.18     46.69 o 
   5   2   7      133.80       99.21     28.97 o 
  -5   3   7        0.06      -13.51     35.64 o 
  -4   3   7       10.17       14.43     23.92 o 
  -3   3   7        1.64       -5.44     19.65 o 
  -2   3   7      298.15      331.16      8.77 o 
  -1   3   7     2930.13     2998.76     17.46 o 
   0   3   7     2244.95     2127.55     59.55 o 
   1   3   7        0.30       10.70      5.04 o 
   2   3   7     1433.47     1535.79     12.62 o 
   3   3   7      241.99      261.32     41.97 o 
   4   3   7      315.29      324.83     24.92 o 
   5   3   7      125.95      121.84     55.35 o 
  -5   4   7       93.34      180.49     22.38 o 
  -4   4   7        1.02       24.53     30.24 o 
  -3   4   7      527.72      490.05     20.27 o 
  -2   4   7      135.82      139.67      8.50 o 
  -1   4   7      463.98      444.70     19.07 o 
   0   4   7        4.84        7.74      9.76 o 
   1   4   7      894.36      924.36      9.00 o 
   2   4   7        0.92        1.76      8.16 o 
   3   4   7       10.57       13.25     15.64 o 
   4   4   7       59.06       70.09     21.51 o 
   5   4   7        0.57      146.59     24.67 o 
  -5   5   7       30.15      -34.15     34.15 o 
  -4   5   7      504.60      587.39     40.47 o 
  -3   5   7      167.11      147.77     17.80 o 
  -2   5   7      156.27      107.93     13.00 o 
  -1   5   7       23.30       19.84      7.09 o 
   0   5   7      136.29      113.95     13.26 o 
   1   5   7      524.81      469.94      8.10 o 
   2   5   7      284.50      287.88      8.91 o 
   3   5   7       14.82       27.52     16.24 o 
   4   5   7        2.62        3.64     33.36 o 
  -4   6   7        0.91      -15.73     33.58 o 
  -3   6   7        7.74       35.44     44.06 o 
  -2   6   7        6.84        2.32     10.63 o 
  -1   6   7      822.64      715.99     51.29 o 
   0   6   7     1704.53     1726.58     84.49 o 
   1   6   7        3.04       16.73     10.96 o 
   2   6   7       28.30       30.48     13.27 o 
   3   6   7      250.01      261.42     54.63 o 
  -4   7   7        1.96       -5.78     26.05 o 
  -3   7   7        3.73      -29.18     33.42 o 
  -2   7   7        3.45        0.84     11.01 o 
  -1   7   7      996.70     1009.83     55.05 o 
   0   7   7      610.85      563.61     17.74 o 
   1   7   7      339.10      315.40     11.35 o 
   2   7   7       12.58       11.64     14.19 o 
   3   7   7       28.38      -38.88     38.88 o 
  -4   8   7        0.01      -26.43     26.43 o 
  -3   8   7       20.23      -23.57     32.76 o 
  -2   8   7      383.11      308.60     32.65 o 
  -1   8   7      163.08      172.65     17.07 o 
   0   8   7       18.35       23.67     15.30 o 
   1   8   7      564.38      575.42     19.34 o 
   2   8   7       17.94       19.42     15.36 o 
  -4   9   7        3.33      116.15     32.14 o 
  -2   9   7      392.12      377.79     34.17 o 
  -1   9   7       23.19       22.70     24.54 o 
   0   9   7      167.84      202.90     17.80 o 
   1   9   7     1125.22     1145.68     24.93 o 
   2   9   7       29.04       12.47     15.66 o 
  -3  10   7        0.04       96.16     34.16 o 
  -2  10   7       32.98      -29.82     29.82 o 
  -1  10   7       39.53       10.35     26.78 o 
   0  10   7      915.09      882.76     30.40 o 
   1  10   7       28.80       -6.33     34.97 o 
   2  10   7       72.82      129.46     20.02 o 
  -2  11   7        0.51       54.36     28.45 o 
  -1  11   7       97.71       53.34     27.58 o 
   0  11   7      524.58      552.09     38.76 o 
   1  11   7      349.26      385.17     14.90 o 
   2  11   7       20.86       41.93     19.38 o 
  -2  12   7        5.47      120.12     33.36 o 
  -1  12   7       10.62      -23.37     26.15 o 
   0  12   7       11.47      -22.50     22.50 o 
   1  12   7       38.50       72.88     68.85 o 
   2  12   7       19.03        4.85     16.06 o 
  -1  13   7        5.26      -11.38     31.07 o 
   0  13   7       20.31      125.84     32.11 o 
   1  13   7       45.16       -0.84     13.75 o 
  -4   0   8      631.43      602.55     38.48 o 
  -2   0   8      922.24      990.14     31.62 o 
   0   0   8     3638.79     3647.60     34.80 o 
   2   0   8     1208.36     1329.76     19.00 o 
   4   0   8        5.08      -15.14     28.36 o 
  -5   1   8        0.07      -24.70     24.70 o 
  -4   1   8      111.32       74.39     23.23 o 
  -3   1   8     1002.44     1002.52     14.92 o 
  -2   1   8        0.09        5.91      6.73 o 
  -1   1   8      149.78      155.00      6.68 o 
   0   1   8      853.76      912.82     16.24 o 
   1   1   8      155.11      183.77     10.00 o 
   2   1   8      272.71      267.87      9.65 o 
   3   1   8      665.85      685.29     16.82 o 
   4   1   8       94.78      118.86     20.14 o 
   5   1   8       10.19       96.88     23.37 o 
  -5   2   8       95.11       98.93    101.24 o 
  -4   2   8       22.65        9.53     15.96 o 
  -3   2   8      303.29      264.70     14.75 o 
  -2   2   8        1.66       -3.95      6.55 o 
  -1   2   8     1732.54     1692.88     19.77 o 
   0   2   8      101.09      106.84      9.38 o 
   1   2   8     1142.12      939.87     13.79 o 
   2   2   8       65.37       37.28      7.47 o 
   3   2   8       13.08       -6.09     12.56 o 
   4   2   8      132.83      156.67     38.24 o 
   5   2   8        4.99       79.56     22.41 o 
  -5   3   8      179.59      176.50     86.91 o 
  -4   3   8       84.71       85.94     21.50 o 
  -3   3   8      240.67      210.14     20.13 o 
  -2   3   8      371.47      292.28      8.45 o 
  -1   3   8      658.75      708.76     11.79 o 
   0   3   8      618.94      694.11     15.30 o 
   1   3   8      115.95      115.93      6.56 o 
   2   3   8      639.68      561.59      9.19 o 
   3   3   8        1.55        8.28     16.43 o 
   4   3   8       57.45       47.12     17.94 o 
  -5   4   8       83.20      101.73     22.12 o 
  -4   4   8      104.36       92.74     44.01 o 
  -3   4   8      409.88      451.50     15.67 o 
  -2   4   8      616.96      686.42     29.10 o 
  -1   4   8     2596.18     2566.73     28.78 o 
   0   4   8       79.15       74.84      9.98 o 
   1   4   8     2153.42     2088.09     12.33 o 
   2   4   8      950.76      856.14     16.70 o 
   3   4   8      118.17      128.25     17.21 o 
   4   4   8        1.80       11.13     45.59 o 
  -5   5   8        5.12       93.66     65.75 o 
  -4   5   8       59.40       11.08     20.61 o 
  -3   5   8     1724.89     1755.47     20.59 o 
  -2   5   8      503.60      493.84     11.43 o 
  -1   5   8       65.35       60.01      6.59 o 
   0   5   8       33.56       27.38     10.29 o 
   1   5   8       53.63       52.06      6.85 o 
   2   5   8      136.18      109.21     27.52 o 
   3   5   8      344.71      306.37     34.54 o 
   4   5   8       75.93      141.48     28.63 o 
  -4   6   8       18.39       36.87     20.49 o 
  -3   6   8      152.68      152.60     23.54 o 
  -2   6   8      256.87      233.11      9.47 o 
  -1   6   8      248.49      186.17     15.59 o 
   0   6   8     1244.47     1121.51     57.42 o 
   1   6   8      155.19      126.18      8.88 o 
   2   6   8      392.21      344.33     40.09 o 
   3   6   8        0.42       31.03     32.08 o 
  -4   7   8       19.09      104.97     26.39 o 
  -3   7   8        2.58       28.00     26.42 o 
  -2   7   8       84.47       65.24      8.92 o 
  -1   7   8        3.12       -6.81     14.96 o 
   0   7   8      221.07      218.53     13.40 o 
   1   7   8      574.45      573.82     16.64 o 
   2   7   8      112.87      112.57     13.49 o 
   3   7   8       76.02       -9.35     39.27 o 
  -4   8   8       20.86      247.02     22.45 o 
  -3   8   8       16.11       18.07     35.62 o 
  -2   8   8      272.36      239.90     32.43 o 
  -1   8   8       45.34       28.02     22.54 o 
   0   8   8      352.09      345.02     18.64 o 
   1   8   8     1176.38     1198.23     21.89 o 
   2   8   8       32.59       23.16     14.36 o 
   3   8   8        6.64      -38.89     38.89 o 
  -4   9   8      121.05      258.81     26.85 o 
  -3   9   8       49.33       79.25     35.97 o 
  -2   9   8      102.46       45.72     31.74 o 
  -1   9   8        0.94       42.68     25.84 o 
   0   9   8      166.97      177.89     18.14 o 
   1   9   8     1083.94     1145.01     29.75 o 
  -2  10   8        2.10       35.29     31.92 o 
  -1  10   8      100.23      121.68     28.35 o 
   0  10   8       63.78       78.44     52.07 o 
   1  10   8        0.53       48.35     12.35 o 
   2  10   8        1.03      -39.57     39.57 o 
  -3  11   8       30.65      119.31     39.49 o 
  -2  11   8      117.78      127.55     31.57 o 
  -1  11   8        8.28      -27.70     27.70 o 
   0  11   8      238.73      173.77     67.63 o 
   1  11   8       30.41       24.46     12.07 o 
   2  11   8       41.14       58.80     16.01 o 
  -2  12   8       11.11      -33.43     33.43 o 
  -1  12   8       45.32      -18.13     26.43 o 
   0  12   8      442.73      298.82     57.75 o 
   1  12   8        0.12      -16.09     18.62 o 
   2  12   8        3.25       72.71     19.54 o 
   0  13   8       38.12       23.18     22.77 o 
   1  13   8       89.99      102.61     21.46 o 
  -5   0   9      111.13      176.06     35.21 o 
  -3   0   9      567.17      565.47     18.66 o 
  -1   0   9     2567.02     2436.24     12.86 o 
   1   0   9      535.21      535.15     14.21 o 
   3   0   9     2195.53     2129.33     38.14 o 
  -5   1   9       40.75      -15.14     24.04 o 
  -4   1   9      115.58       84.99     22.73 o 
  -3   1   9       29.29       40.83     10.96 o 
  -2   1   9        7.59       17.08      6.81 o 
  -1   1   9       40.36       38.43      4.79 o 
   0   1   9       67.94       82.46     13.06 o 
   1   1   9      341.53      279.64      7.42 o 
   2   1   9       14.24        8.60      8.42 o 
   3   1   9      428.09      429.32     17.89 o 
   4   1   9      206.19      236.20     19.19 o 
   5   1   9        1.69       59.35     36.72 o 
  -5   2   9        2.53      166.73     88.69 o 
  -4   2   9       56.38       87.69     29.24 o 
  -3   2   9      200.31      190.56     22.53 o 
  -2   2   9      313.70      301.87      7.22 o 
  -1   2   9       68.90       70.02      5.66 o 
   0   2   9     2180.49     2111.97     74.72 o 
   1   2   9      307.78      326.77      6.94 o 
   2   2   9        8.10       26.75      7.08 o 
   3   2   9        1.08       -4.79     13.35 o 
   4   2   9        8.91       31.96     25.54 o 
   5   2   9       26.30      181.33     18.05 o 
  -5   3   9       43.23      144.59     33.97 o 
  -4   3   9        7.22       28.13     23.07 o 
  -3   3   9      466.05      454.92     13.43 o 
  -2   3   9        0.83        7.90      6.52 o 
  -1   3   9       14.93       10.43      5.29 o 
   0   3   9      305.60      247.15     10.97 o 
   1   3   9      288.92      190.75      7.10 o 
   2   3   9      206.39      200.25      7.57 o 
   3   3   9      745.44      745.84     35.60 o 
   4   3   9        3.44        9.58     26.75 o 
  -4   4   9       70.37       99.09     83.27 o 
  -3   4   9        4.43        6.75     12.51 o 
  -2   4   9      130.44      132.56      8.30 o 
  -1   4   9        0.30       -2.16      9.61 o 
   0   4   9       24.22       14.95     10.40 o 
   1   4   9      318.40      296.77      7.20 o 
   2   4   9      235.86      268.57     30.83 o 
   3   4   9      277.54      307.62     31.38 o 
   4   4   9        0.70      -31.85     35.00 o 
  -5   5   9       38.12      115.06     32.81 o 
  -4   5   9        0.01       16.63     16.99 o 
  -3   5   9      179.46      169.08     33.89 o 
  -2   5   9       26.21       37.84      9.80 o 
  -1   5   9     1149.14     1093.93     24.61 o 
   0   5   9      987.21      878.19     36.98 o 
   1   5   9       27.68       28.26      6.35 o 
   2   5   9       69.33       79.05     30.35 o 
   3   5   9        9.60       17.49     33.20 o 
   4   5   9      143.22      156.62     45.61 o 
  -4   6   9        2.10        6.88     16.37 o 
  -3   6   9      699.26      726.14     18.63 o 
  -2   6   9       61.25       63.42      8.11 o 
  -1   6   9      206.78      219.26     23.02 o 
   0   6   9      944.80      937.08     24.59 o 
   1   6   9       52.53       45.31      8.95 o 
   2   6   9        6.31       33.04     33.23 o 
   3   6   9       40.17        0.64     32.47 o 
  -3   7   9       35.48       74.96     51.61 o 
  -2   7   9      240.23      234.87     32.00 o 
  -1   7   9      283.16      287.24     30.55 o 
   0   7   9       51.58       61.51     14.18 o 
   1   7   9        0.79       18.04     12.23 o 
   2   7   9      517.42      479.58     39.00 o 
   3   7   9       11.48       14.37     38.15 o 
  -3   8   9       47.25      -24.87     31.53 o 
  -2   8   9       33.85       48.14     30.70 o 
  -1   8   9       11.19        2.23     16.06 o 
   0   8   9       49.55       22.10     12.88 o 
   1   8   9      555.93      512.92     18.00 o 
   2   8   9        3.78      -34.26     34.47 o 
   3   8   9       76.75       45.94     37.40 o 
  -3   9   9       32.90        5.57     32.74 o 
  -2   9   9       79.77       46.37     33.36 o 
  -1   9   9      113.26      148.14     26.62 o 
   0   9   9      196.20      123.48     19.49 o 
   1   9   9      130.77       88.05     33.06 o 
   2   9   9       20.22       58.94     39.39 o 
   3   9   9       79.40      -36.74     42.32 o 
  -3  10   9       99.82      183.24     38.41 o 
  -2  10   9      417.43      486.04     37.07 o 
  -1  10   9       25.97       -8.87     26.65 o 
   0  10   9        0.01       20.09     15.23 o 
   1  10   9       89.67      118.64     35.92 o 
   2  10   9      162.85      -23.02     40.24 o 
  -2  11   9       48.43      -34.26     34.26 o 
  -1  11   9      113.62      173.60     30.48 o 
   0  11   9      182.25      169.74     20.95 o 
   1  11   9        2.86      189.55     20.63 o 
  -2  12   9        1.49       75.47     30.48 o 
  -1  12   9        5.69       11.27     27.75 o 
   0  12   9       78.87      -13.09     19.97 o 
   1  12   9       23.29       28.02     15.33 o 
  -1  13   9      133.48      204.74     30.99 o 
   1  13   9       29.29      200.83     17.40 o 
  -4   0  10      363.37      377.02     37.39 o 
  -2   0  10      494.75      484.82     15.23 o 
   0   0  10     3709.63     3510.52     37.92 o 
   2   0  10      790.65      872.52     16.86 o 
  -5   1  10       99.60      142.18     49.23 o 
  -4   1  10        4.28       23.09     31.42 o 
  -3   1  10        2.43        4.61      9.70 o 
  -2   1  10      157.61      108.45      6.67 o 
  -1   1  10      955.54      965.88     10.88 o 
   0   1  10      143.04      182.05     14.56 o 
   1   1  10     3907.14     3646.13     38.94 o 
   2   1  10       90.83      101.84      8.88 o 
   3   1  10       55.74       29.62     15.47 o 
  -5   2  10        0.00       57.65     26.00 o 
  -4   2  10       57.65       82.21     25.28 o 
  -3   2  10      132.46      126.23     12.53 o 
  -2   2  10      187.48      192.46      7.79 o 
  -1   2  10        0.33        2.48      7.23 o 
   0   2  10     2293.64     2173.22     66.02 o 
   1   2  10       33.28        7.28     12.69 o 
   2   2  10       37.97       45.26     22.16 o 
   3   2  10     1544.97     1509.97     53.26 o 
   4   2  10      217.06      173.84     25.37 o 
  -5   3  10        3.18      177.19     42.76 o 
  -4   3  10       18.32        6.76     13.03 o 
  -3   3  10      137.22      130.95     11.81 o 
  -2   3  10      143.03      153.52      7.42 o 
  -1   3  10      458.49      423.76      9.16 o 
   0   3  10     1955.14     2065.22     18.01 o 
   1   3  10      854.48      881.54     43.96 o 
   2   3  10      140.07      186.93     21.22 o 
   3   3  10       92.39       64.72     29.19 o 
   4   3  10      133.11       51.07     21.12 o 
  -5   4  10       21.84       69.13     74.85 o 
  -4   4  10      670.77      523.18     15.71 o 
  -3   4  10       11.79       33.07     12.28 o 
  -2   4  10      302.43      277.99      8.52 o 
  -1   4  10       26.96       19.68     12.43 o 
   0   4  10      641.86      643.83     13.92 o 
   1   4  10      104.27      105.89     13.94 o 
   2   4  10      164.79      160.93     30.33 o 
   3   4  10       13.13       19.87     29.86 o 
   4   4  10       39.54       68.31     26.19 o 
  -4   5  10       28.42       27.63     12.90 o 
  -3   5  10      269.93      252.44     25.46 o 
  -2   5  10       13.14       17.31      7.48 o 
  -1   5  10        1.62       -2.16     12.67 o 
   0   5  10      292.48      327.73     15.91 o 
   1   5  10     1305.94     1271.14     39.70 o 
   2   5  10      274.35      331.67     32.52 o 
   3   5  10        1.74       -4.64     34.10 o 
   4   5  10       13.09      -19.37     19.37 o 
  -4   6  10       26.57      -13.15     13.15 o 
  -3   6  10       98.24       62.79     12.88 o 
  -2   6  10        9.89       12.45      7.67 o 
  -1   6  10      487.56      430.80     32.77 o 
   0   6  10     1326.10     1264.91    129.85 o 
   1   6  10      115.47      129.26     15.34 o 
   2   6  10       25.83       12.41     31.31 o 
   3   6  10      145.79       73.33     33.53 o 
   4   6  10       93.01      -39.27     39.27 o 
  -4   7  10       30.65      180.45     19.26 o 
  -3   7  10      166.96      178.32     27.57 o 
  -2   7  10      177.46      166.31     31.68 o 
  -1   7  10       79.40       54.01     14.09 o 
   0   7  10       55.59       44.42     12.92 o 
   1   7  10       61.98      119.85     31.28 o 
   2   7  10        4.80      -10.97     33.32 o 
   3   7  10       47.96      125.17     38.94 o 
  -4   8  10        0.04      210.74     23.85 o 
  -3   8  10      130.75      186.10     37.75 o 
  -2   8  10       28.04       41.68     32.77 o 
  -1   8  10       78.52       76.50     18.45 o 
   0   8  10      897.58      869.91     38.52 o 
   1   8  10      375.17      290.21     34.76 o 
   2   8  10      274.85      340.60     40.22 o 
   3   8  10       51.40      -34.75     34.75 o 
  -3   9  10       71.70      -36.31     36.31 o 
  -2   9  10       83.98       60.41     35.00 o 
  -1   9  10        3.03       48.78     24.67 o 
   0   9  10      575.30      600.19     30.98 o 
   1   9  10       17.92       71.42     32.28 o 
   2   9  10      192.06      257.44     41.36 o 
  -3  10  10       92.34       49.36     33.34 o 
  -2  10  10       11.35        1.14     31.67 o 
  -1  10  10      303.47      222.35     30.76 o 
   0  10  10       60.78       65.62     17.24 o 
   1  10  10       21.94      111.99     72.37 o 
   2  10  10       54.72       10.16     42.00 o 
  -2  11  10        0.45      -21.57     34.71 o 
  -1  11  10      186.30      145.12     29.57 o 
   0  11  10      111.61      218.35     90.07 o 
   1  11  10       73.20      302.05     69.20 o 
   2  11  10      122.65       41.05     44.94 o 
  -2  12  10       11.40       64.05     31.17 o 
  -1  12  10      132.62      246.64     33.01 o 
   0  12  10        9.26        2.41     17.92 o 
   1  12  10        8.48       73.37     15.41 o 
  -5   0  11      113.01       80.25     37.19 o 
  -3   0  11      504.71      528.86     15.71 o 
  -1   0  11        1.31       14.18      8.84 o 
   1   0  11     2032.48     2286.94     34.32 o 
  -5   1  11       30.69       47.11     24.32 o 
  -4   1  11        1.21      -16.32     16.32 o 
  -3   1  11        3.88       -1.72      8.96 o 
  -2   1  11     1164.03     1232.97     23.77 o 
  -1   1  11     1389.93     1332.33     13.11 o 
   0   1  11      859.26      951.11     19.38 o 
   1   1  11      134.98      191.43     16.74 o 
   2   1  11     1490.11     1386.29     16.88 o 
   3   1  11       75.47       92.51     24.36 o 
  -5   2  11       28.01      -21.36     21.36 o 
  -4   2  11        1.91        5.07     13.46 o 
  -3   2  11       11.96       14.36     10.23 o 
  -2   2  11      546.99      611.91     12.13 o 
  -1   2  11        2.21       11.97      9.24 o 
   0   2  11      196.05      236.46     15.04 o 
   1   2  11       79.78       46.08     13.92 o 
   2   2  11       74.87       53.19     14.31 o 
   3   2  11        0.09       26.32     16.20 o 
  -5   3  11       24.73       60.56     48.80 o 
  -4   3  11       46.21       63.83     24.02 o 
  -3   3  11      150.39      136.76     10.21 o 
  -2   3  11      201.87      214.60      7.58 o 
  -1   3  11       22.10       21.41      9.19 o 
   0   3  11      407.75      378.24     16.94 o 
   1   3  11        4.32        4.15     13.62 o 
   2   3  11        0.40       -4.80     13.05 o 
   3   3  11       45.72       69.84     18.83 o 
  -4   4  11      131.51      152.57     31.90 o 
  -3   4  11     1171.15     1027.79     13.75 o 
  -2   4  11      228.23      232.56      9.72 o 
  -1   4  11      296.43      276.15     10.06 o 
   0   4  11      838.78      865.57     15.34 o 
   1   4  11     1649.82     1469.19     25.90 o 
   2   4  11      146.66      146.02     31.88 o 
   3   4  11       18.70       73.18     30.01 o 
   4   4  11        2.37       87.16     22.24 o 
  -4   5  11      387.55      277.05     13.73 o 
  -3   5  11       62.78       33.13     12.04 o 
  -2   5  11      371.78      300.31     15.51 o 
  -1   5  11       18.37       20.82     13.10 o 
   0   5  11       62.97       35.57     11.63 o 
   1   5  11       90.12       87.02     14.39 o 
   2   5  11      567.90      595.21     34.41 o 
   3   5  11      269.37      369.01     39.41 o 
   4   5  11       30.61       16.09     23.18 o 
  -4   6  11      115.66      107.74     16.45 o 
  -3   6  11      201.26      183.37     12.74 o 
  -2   6  11      120.86      147.40     31.39 o 
  -1   6  11       12.49       27.95     13.78 o 
   0   6  11       83.34       55.28     12.18 o 
   1   6  11      251.93      224.98     16.09 o 
   2   6  11       48.36       50.60     33.57 o 
   3   6  11        0.01       30.92     36.27 o 
   4   6  11       36.62      -16.23     33.94 o 
  -4   7  11       40.29        7.50     18.67 o 
  -3   7  11       23.00       47.33     12.29 o 
  -2   7  11      119.23      105.61     33.00 o 
  -1   7  11      367.16      356.25     16.25 o 
   0   7  11      740.72      744.97     16.91 o 
   1   7  11       18.05       11.85     30.50 o 
   2   7  11       56.33       75.66     34.61 o 
   3   7  11        0.19       82.69     35.42 o 
  -3   8  11       40.64      125.45     39.28 o 
  -2   8  11       34.71       49.71     32.46 o 
  -1   8  11      200.99      260.41     29.16 o 
   0   8  11      349.16      325.67     17.02 o 
   1   8  11      315.77      354.94     35.48 o 
   2   8  11       12.26       58.03     39.18 o 
   3   8  11        4.18       73.27     42.18 o 
  -3   9  11      204.10      351.32     40.99 o 
  -2   9  11        6.54       59.31     34.36 o 
  -1   9  11       30.80       29.67     15.57 o 
   0   9  11      132.70      130.09     18.28 o 
   1   9  11       10.31        1.46     32.90 o 
   2   9  11        9.94      -38.70     38.70 o 
   3   9  11       90.79      -32.90     36.02 o 
  -2  10  11       20.12      -32.26     32.26 o 
  -1  10  11        5.70      -14.60     47.12 o 
   0  10  11       41.64       14.56     19.13 o 
   1  10  11       15.99      237.11     99.46 o 
   2  10  11       56.45       61.19     38.20 o 
  -2  11  11        3.96      115.91     37.27 o 
  -1  11  11       61.36      147.83     27.00 o 
   0  11  11       21.33       30.61     80.40 o 
   1  11  11       14.71      181.21     99.35 o 
  -1  12  11      293.58      414.60     33.93 o 
   0  12  11       32.55      -15.48     30.34 o 
   1  12  11        0.02       73.21     15.34 o 
  -4   0  12        8.03       20.86     27.18 o 
  -2   0  12      205.14      224.29      8.63 o 
   0   0  12     2199.29     2002.30     34.72 o 
   2   0  12      659.50      722.22     27.87 o 
  -5   1  12       49.63       84.63     18.27 o 
  -4   1  12        0.80       10.11     20.08 o 
  -3   1  12       12.00       -2.15      8.89 o 
  -2   1  12        3.33        1.17      5.34 o 
  -1   1  12      362.99      373.38     17.74 o 
   0   1  12       14.84       13.47      4.91 o 
   1   1  12        0.03      -10.97     14.01 o 
   2   1  12     1208.41     1168.48     49.53 o 
   3   1  12      131.27      146.45     26.58 o 
  -5   2  12       13.46       44.62     21.18 o 
  -4   2  12       16.84       31.40     14.30 o 
  -3   2  12       40.91       39.93     10.31 o 
  -2   2  12      110.50      127.82      8.02 o 
  -1   2  12      644.86      667.91     12.99 o 
   0   2  12       25.66        8.32     14.91 o 
   1   2  12        5.44        9.90     13.81 o 
   2   2  12      125.51      135.88     14.99 o 
   3   2  12       30.87       39.46     27.45 o 
  -4   3  12        6.67       -1.82     13.51 o 
  -3   3  12      224.20      201.12     12.69 o 
  -2   3  12        0.05       12.64      8.04 o 
  -1   3  12      379.05      362.69     13.15 o 
   0   3  12     1289.67     1320.34     22.98 o 
   1   3  12      316.83      311.76     16.30 o 
   2   3  12      855.27      750.50     22.03 o 
   3   3  12       25.93       66.29     32.07 o 
  -4   4  12        0.14      -13.11     13.11 o 
  -3   4  12      116.79      129.40     11.77 o 
  -2   4  12       16.47       17.70      7.59 o 
  -1   4  12       76.39       47.57     10.15 o 
   0   4  12      541.05      544.46     14.27 o 
   1   4  12        1.07        1.04     14.40 o 
   2   4  12      174.74      186.07     31.99 o 
   3   4  12       46.66       83.06     33.32 o 
  -4   5  12        4.07       12.29     12.50 o 
  -3   5  12      100.86       91.39     15.65 o 
  -2   5  12       87.94       76.98     10.26 o 
  -1   5  12     1476.98     1567.31     21.91 o 
   0   5  12      125.72      105.96     12.51 o 
   1   5  12       96.04      103.69     30.15 o 
   2   5  12       53.58       33.03     32.84 o 
   3   5  12       50.63       56.11     31.60 o 
   4   5  12      136.50      336.18     42.79 o 
  -4   6  12      218.44      227.13     45.78 o 
  -3   6  12        6.58        1.75     15.13 o 
  -2   6  12        8.98       29.95     21.30 o 
  -1   6  12       81.98       70.22     14.75 o 
   0   6  12       83.21       63.95     13.18 o 
   1   6  12      127.61      116.03     21.71 o 
   2   6  12       28.27       72.25     31.76 o 
   3   6  12       78.93       67.50     39.40 o 
  -4   7  12        0.50      -30.66     30.66 o 
  -3   7  12       15.41       18.93     16.38 o 
  -2   7  12      307.21      271.93     24.83 o 
  -1   7  12      284.58      392.94     17.18 o 
   0   7  12       45.85       50.33     13.61 o 
   1   7  12      261.76      260.87     35.24 o 
   2   7  12      153.67      135.00     39.29 o 
   3   7  12      441.66      440.15     43.61 o 
  -2   8  12       20.24      -14.69     21.51 o 
  -1   8  12        0.24        1.53     15.37 o 
   0   8  12      188.28      176.81     14.58 o 
   1   8  12      156.70      165.37     37.12 o 
   2   8  12      222.85      220.50     36.22 o 
   3   8  12        5.77       12.35     36.55 o 
  -3   9  12        0.01      177.95     34.86 o 
  -2   9  12        5.00       22.40     33.28 o 
  -1   9  12        4.89      -18.73     26.83 o 
   0   9  12      128.25      135.69     34.92 o 
   1   9  12      158.89      209.04     38.99 o 
   2   9  12       11.23       92.67     38.49 o 
   3   9  12        0.87       58.24     58.03 o 
  -3  10  12       11.71      159.38     40.75 o 
  -2  10  12        9.32       13.94     29.66 o 
  -1  10  12       27.18       -8.22     21.29 o 
   0  10  12        0.33       14.88     45.01 o 
   1  10  12       22.82       80.02     37.03 o 
   2  10  12       22.41      185.81     43.13 o 
  -2  11  12      103.31       98.09     32.80 o 
  -1  11  12       12.76       84.34     65.80 o 
   0  11  12       46.28       -9.69     36.72 o 
   1  11  12       69.98      151.14    100.85 o 
   2  11  12        0.00      171.26     46.37 o 
  -1  12  12       57.63       74.36     21.43 o 
   0  12  12        1.24      263.47     35.07 o 
   1  12  12       34.03      377.72     46.21 o 
  -5   0  13        7.65      -17.01     30.54 o 
  -3   0  13       92.60       62.65     20.02 o 
  -1   0  13     3732.11     4042.13     46.96 o 
   1   0  13       27.47       13.89     21.45 o 
  -5   1  13       13.10      125.83     17.33 o 
  -4   1  13      274.66      287.66     26.99 o 
  -3   1  13       90.32      103.85     11.44 o 
  -2   1  13        6.16        7.40      7.19 o 
  -1   1  13      108.80       96.19     15.53 o 
   0   1  13     1471.86     1421.10     23.28 o 
   1   1  13       23.99        5.24     14.97 o 
   2   1  13      492.90      465.52     18.92 o 
   3   1  13        0.49      -27.00     27.00 o 
  -4   2  13       39.60       17.82     18.01 o 
  -3   2  13       32.17       25.04      9.05 o 
  -2   2  13       92.88       97.88      7.45 o 
  -1   2  13      219.95      161.73     17.29 o 
   0   2  13       98.79       62.76     15.46 o 
   1   2  13      265.20      228.94     30.06 o 
   2   2  13     1166.98     1266.88     48.36 o 
   3   2  13        5.84      -26.98     28.23 o 
  -4   3  13       85.42       62.10     15.27 o 
  -3   3  13      496.35      528.67     13.26 o 
  -2   3  13      340.88      325.34     10.88 o 
  -1   3  13      102.35       98.60     17.41 o 
   0   3  13      134.60      124.24     16.72 o 
   1   3  13      443.30      394.52     22.04 o 
   2   3  13        0.46      -15.73     29.37 o 
   3   3  13      294.21      296.54     31.72 o 
  -4   4  13       19.56       41.06     22.21 o 
  -3   4  13       44.61       84.84     19.55 o 
  -2   4  13      169.45      171.33     11.74 o 
  -1   4  13      835.17      837.88     25.29 o 
   0   4  13      267.66      282.04     18.41 o 
   1   4  13       42.39       17.34     15.30 o 
   2   4  13        0.81      -14.30     30.52 o 
   3   4  13        8.11       -1.47     32.69 o 
  -4   5  13       91.33       93.49     15.93 o 
  -3   5  13        3.82       15.02     17.99 o 
  -2   5  13       26.73       28.10     13.48 o 
  -1   5  13      547.71      571.50     17.49 o 
   0   5  13      266.77      241.91     37.29 o 
   1   5  13      406.32      410.06     18.06 o 
   2   5  13      165.90      246.89     32.88 o 
   3   5  13       13.28       19.19     36.22 o 
   4   5  13        5.50      -34.56     34.56 o 
  -4   6  13      108.54      101.26     22.55 o 
  -3   6  13       82.65       58.61     28.70 o 
  -2   6  13      225.53      207.96     33.41 o 
  -1   6  13      211.81      173.83     15.81 o 
   0   6  13       70.99       71.25     17.54 o 
   1   6  13      102.80       84.15     16.25 o 
   2   6  13      125.59      108.18     35.98 o 
   3   6  13        1.47       10.26     36.93 o 
  -4   7  13       46.07       58.75     41.83 o 
  -3   7  13       38.78       18.28     23.34 o 
  -2   7  13      211.51      319.94     79.57 o 
  -1   7  13      343.90      342.63     28.86 o 
   0   7  13       52.47       20.10     26.04 o 
   1   7  13        0.01       43.12     33.41 o 
   2   7  13       95.83      135.25     34.40 o 
   3   7  13       57.97      124.96     36.79 o 
  -3   8  13       76.81      204.41     33.56 o 
  -2   8  13        1.35      -18.67     30.04 o 
  -1   8  13      330.38      340.24     17.72 o 
   0   8  13      662.47      569.81     23.86 o 
   1   8  13      171.69      146.45     33.21 o 
   2   8  13       70.60      127.93     40.62 o 
   3   8  13        2.59       60.20     43.79 o 
  -3   9  13        1.46      192.63    141.45 o 
  -2   9  13       14.26        7.47     21.47 o 
  -1   9  13        8.01       74.51     16.64 o 
   0   9  13       15.63       10.23     20.41 o 
   1   9  13      270.11      341.77     37.41 o 
   2   9  13       38.41        0.67     40.92 o 
  -2  10  13       50.92      148.69     23.58 o 
  -1  10  13        0.52      -30.64     30.64 o 
   0  10  13       35.36      122.35     34.41 o 
   1  10  13        8.50        3.83     33.48 o 
  -2  11  13       71.81      174.81     34.07 o 
  -1  11  13        0.40       18.34     60.85 o 
   0  11  13        2.35       -4.24     34.39 o 
   1  11  13       92.99      286.20     44.24 o 
  -1  12  13        1.32      -10.58     53.38 o 
   0  12  13       25.30       35.87     39.40 o 
  -4   0  14      136.98      153.92     18.52 o 
  -2   0  14       14.35       31.98     11.98 o 
   0   0  14       95.08       63.91     24.32 o 
   2   0  14      511.93      554.30     28.15 o 
  -4   1  14       48.20      -24.16     28.99 o 
  -3   1  14       99.22      117.84      9.74 o 
  -2   1  14      396.07      358.74     13.13 o 
  -1   1  14        0.77       14.08     18.48 o 
   0   1  14      441.03      411.58     19.60 o 
   1   1  14      829.11      734.45     19.91 o 
   2   1  14        4.67       20.07     15.88 o 
   3   1  14       87.53      121.79     27.02 o 
  -4   2  14       19.42       38.70     12.62 o 
  -3   2  14      207.34      220.04     10.12 o 
  -2   2  14       86.51       89.05     11.59 o 
  -1   2  14       31.41       20.97     26.11 o 
   0   2  14       66.91       58.11     17.12 o 
   1   2  14      197.61      163.55     35.20 o 
   2   2  14        4.67        3.77     15.73 o 
   3   2  14       82.78      146.19     29.67 o 
  -4   3  14        0.00       42.66     27.60 o 
  -3   3  14      268.07      249.37     11.43 o 
  -2   3  14       75.00       85.89      9.73 o 
  -1   3  14      180.81      166.43     27.91 o 
   0   3  14        9.79        6.77     20.96 o 
   1   3  14       10.64       31.12     15.82 o 
   2   3  14       27.74       50.55     30.21 o 
   3   3  14        3.29       12.00     33.19 o 
  -4   4  14       54.46       46.77     17.24 o 
  -3   4  14      127.75      147.06     18.43 o 
  -2   4  14       19.24       38.96      9.70 o 
  -1   4  14      137.70      125.98     18.74 o 
   0   4  14      451.79      438.58     67.11 o 
   1   4  14       64.47       47.00     15.83 o 
   2   4  14        0.06       29.16     31.25 o 
   3   4  14       17.27       74.87     34.64 o 
  -4   5  14       24.36       54.33     13.12 o 
  -3   5  14        0.73       -3.87     10.72 o 
  -2   5  14       20.12       41.06     11.08 o 
  -1   5  14       11.25       21.16     18.15 o 
   0   5  14      123.59       70.34     17.16 o 
   1   5  14      180.38      196.17     16.58 o 
   2   5  14      368.79      381.61     35.41 o 
   3   5  14      129.53      164.16     36.39 o 
  -4   6  14      276.04      366.97     58.86 o 
  -3   6  14        7.04       -1.37     10.55 o 
  -2   6  14        0.64       33.08     30.61 o 
  -1   6  14      169.94      194.39     26.09 o 
   0   6  14       51.66       71.03     21.50 o 
   1   6  14      270.71      185.60     32.67 o 
   2   6  14        0.57       65.85     36.62 o 
   3   6  14      166.95      197.94     36.30 o 
  -3   7  14       32.09      -28.55     29.67 o 
  -2   7  14       57.92       72.28     33.44 o 
  -1   7  14      281.13      296.20     17.10 o 
   0   7  14      163.84      182.05     27.32 o 
   1   7  14      102.75      108.90     37.25 o 
   2   7  14       20.52       -0.94     33.58 o 
   3   7  14      119.06       83.93     42.79 o 
  -3   8  14       18.06      169.27     36.08 o 
  -2   8  14       35.85      124.14     53.74 o 
  -1   8  14        4.59        4.16     15.54 o 
   0   8  14        2.01        8.67     27.51 o 
   1   8  14        6.08       22.07     35.23 o 
   3   8  14        0.03       26.90     41.73 o 
  -3   9  14       27.66        8.63     34.23 o 
  -2   9  14      200.44       98.99     40.50 o 
  -1   9  14      114.82      134.05     28.71 o 
   0   9  14       12.41       39.00     21.43 o 
   1   9  14       30.07       27.41     36.29 o 
   2   9  14      104.67      221.29     46.45 o 
  -2  10  14        0.39       55.35     49.55 o 
  -1  10  14        0.01      -21.02     27.73 o 
   0  10  14        1.03      -34.24     34.24 o 
   1  10  14       92.60      185.72     42.50 o 
   2  10  14        3.47      165.68     45.77 o 
  -1  11  14       10.86       99.11     86.49 o 
   0  11  14        1.86       13.12     38.57 o 
  -3   0  15       22.42      -10.52     21.67 o 
  -1   0  15      169.88      172.79     24.74 o 
   1   0  15        2.77       -8.45     22.30 o 
  -4   1  15        5.27      -14.33     19.82 o 
  -3   1  15      166.77      145.08     14.00 o 
  -2   1  15      154.87      183.58     10.59 o 
  -1   1  15       72.92       59.94     17.36 o 
   0   1  15      164.38      149.98     24.93 o 
   1   1  15      685.96      698.45     44.82 o 
   2   1  15       19.36       31.76     24.15 o 
   3   1  15        7.93      -25.61     25.61 o 
  -4   2  15      106.08      130.59     31.71 o 
  -3   2  15        5.50       12.65      9.75 o 
  -2   2  15      351.23      354.07     23.40 o 
  -1   2  15      135.67      101.72     18.29 o 
   0   2  15      131.46      140.83     17.92 o 
   1   2  15      114.21      151.18     31.06 o 
   2   2  15      149.73      160.33     25.30 o 
   3   2  15        0.58      -11.57     27.22 o 
  -4   3  15        0.33       55.07     25.43 o 
  -3   3  15       41.27       78.63      9.70 o 
  -2   3  15      637.29      624.53     12.81 o 
  -1   3  15      396.56      347.27     34.51 o 
   0   3  15      331.87      370.92     19.96 o 
   1   3  15     2011.15     2097.19     28.68 o 
   2   3  15        0.43      -29.69     29.87 o 
   3   3  15       35.22       20.56     32.45 o 
  -4   4  15       17.53       19.15     29.27 o 
  -3   4  15        2.67       22.63     13.83 o 
  -2   4  15        2.20       13.73     21.07 o 
  -1   4  15      276.62      290.49     19.69 o 
   0   4  15        9.17       32.01     33.53 o 
   1   4  15        0.49       -5.23     16.51 o 
   2   4  15        0.03        7.76     32.39 o 
   3   4  15      102.45       83.12     34.78 o 
  -4   5  15       47.14       95.90     12.46 o 
  -3   5  15       18.92        2.02      9.59 o 
  -2   5  15      428.02      429.25     20.96 o 
  -1   5  15      334.31      393.06     61.76 o 
   0   5  15       15.58       29.80     17.80 o 
   1   5  15        5.52       15.87     30.64 o 
   2   5  15       64.55       64.44     33.17 o 
   3   5  15      111.28      123.63     34.04 o 
  -4   6  15        1.26      149.83     86.69 o 
  -3   6  15       33.33       82.22     34.14 o 
  -2   6  15       10.38       71.23     30.78 o 
  -1   6  15      430.75      424.86     37.64 o 
   0   6  15       29.08       47.54     19.01 o 
   1   6  15       11.61      -17.30     17.30 o 
   2   6  15        6.53      -27.59     35.95 o 
   3   6  15       51.95      156.27     38.14 o 
  -3   7  15      107.26      102.78     33.23 o 
  -2   7  15       12.28      -13.02     30.21 o 
  -1   7  15        9.46       41.46     22.60 o 
   0   7  15      340.72      360.49     21.08 o 
   1   7  15      456.49      578.52     43.71 o 
   2   7  15      382.22      495.78     42.16 o 
   3   7  15       23.64      126.22     44.30 o 
  -3   8  15       93.82      269.04     39.63 o 
  -2   8  15        0.03      124.58     72.70 o 
  -1   8  15      153.21      183.83     28.81 o 
   0   8  15        1.81      -12.34     21.04 o 
   1   8  15       79.22      124.39     38.08 o 
   2   8  15       37.49      104.58     34.96 o 
  -2   9  15       27.48      218.16    149.03 o 
  -1   9  15       11.14       89.77     17.10 o 
   0   9  15       31.36      -19.93     19.93 o 
   1   9  15        3.19       69.11     38.76 o 
   2   9  15       30.23       -9.87     42.48 o 
  -2  10  15        0.30       88.32     37.79 o 
  -1  10  15        6.33      -12.69     20.78 o 
   0  10  15       35.16      232.13     33.39 o 
   1  10  15       36.20       67.91     41.80 o 
  -1  11  15       30.57      -22.97     31.20 o 
   0  11  15       56.49      179.42     39.37 o 
  -4   0  16      102.69       80.89     20.83 o 
  -2   0  16      197.68      183.75     24.90 o 
   0   0  16        5.22       -0.67     24.98 o 
   2   0  16       85.08       83.12     24.19 o 
  -4   1  16       17.78       30.28     29.98 o 
  -3   1  16       92.81       99.58     18.90 o 
  -2   1  16      207.20      231.98     19.05 o 
  -1   1  16      198.04      186.22     26.92 o 
   0   1  16       35.21       20.19     24.95 o 
   1   1  16      310.53      349.71     31.06 o 
   2   1  16      203.27      172.19     19.03 o 
  -4   2  16       28.35       75.74     15.64 o 
  -3   2  16       36.88       24.65     16.11 o 
  -2   2  16       27.19       24.44     27.42 o 
  -1   2  16      107.77       91.88     18.02 o 
   0   2  16      218.63      168.20     34.43 o 
   1   2  16     1131.02     1125.12    141.59 o 
   2   2  16       13.25       22.95     16.76 o 
   3   2  16       39.02       14.94     30.68 o 
  -4   3  16       61.85       71.10     36.33 o 
  -3   3  16       12.13       19.53     19.54 o 
  -2   3  16      331.57      347.40     20.13 o 
  -1   3  16        1.08       -9.54     17.34 o 
   0   3  16        1.13      -16.21     16.85 o 
   1   3  16      116.22      146.42     24.56 o 
   2   3  16      376.33      348.17     32.21 o 
   3   3  16      100.36      101.55     35.67 o 
  -4   4  16        0.81       42.57     14.40 o 
  -3   4  16       61.12       78.26     20.30 o 
  -2   4  16      268.45      233.21     18.88 o 
  -1   4  16       49.04       48.02     31.45 o 
   0   4  16       48.06      103.82     25.70 o 
   1   4  16       14.99       15.18     15.88 o 
   2   4  16       12.02      -21.56     33.68 o 
   3   4  16       27.65       51.10     35.74 o 
  -4   5  16        1.11       42.93     22.32 o 
  -3   5  16       33.10       21.84     42.57 o 
  -2   5  16       67.50       97.16     64.26 o 
  -1   5  16        2.70       20.04     39.79 o 
   0   5  16      197.89      185.41     19.06 o 
   1   5  16       53.52       28.14     16.69 o 
   2   5  16       14.22       88.90     33.29 o 
   3   5  16        6.14      -30.85     30.85 o 
  -3   6  16        0.64      109.49     31.78 o 
  -2   6  16       54.08       78.97     23.62 o 
  -1   6  16       32.49       -5.60     19.07 o 
   0   6  16        9.59       -8.50     17.79 o 
   1   6  16      113.60       91.92     23.77 o 
   2   6  16       16.17       61.37     38.00 o 
   3   6  16       79.19       53.21     38.58 o 
  -3   7  16      113.04       52.61     35.48 o 
  -2   7  16      212.79      130.39     32.31 o 
  -1   7  16       21.73       18.44     20.86 o 
   0   7  16       72.23       45.55     35.18 o 
   1   7  16       60.63      100.02     36.99 o 
   2   7  16       51.26       40.44     37.21 o 
   3   7  16       44.50       30.84     42.77 o 
  -3   8  16        7.26      192.56     31.28 o 
  -2   8  16        0.19       34.55     34.91 o 
  -1   8  16      111.77       55.85     21.10 o 
   0   8  16       31.17       42.62     19.69 o 
   1   8  16      199.94      125.16     39.74 o 
   2   8  16       19.45       78.85     37.08 o 
  -2   9  16        0.08      125.05    131.30 o 
  -1   9  16       21.73       -2.60     49.13 o 
   0   9  16      171.68      222.11     54.87 o 
   1   9  16       85.53      221.18     41.16 o 
   2   9  16        0.29      172.09     45.30 o 
  -2  10  16        0.13      423.77    194.09 o 
  -1  10  16       46.55       25.11     33.13 o 
   0  10  16        0.01       30.10     31.49 o 
   1  10  16       13.74       88.77     42.24 o 
  -3   0  17        5.76       20.90     21.93 o 
  -1   0  17       82.97       76.55     24.32 o 
   1   0  17       31.94       45.61     23.14 o 
  -4   1  17        0.02       15.59     34.27 o 
  -3   1  17       31.86       29.44     16.58 o 
  -2   1  17       17.14        2.55     17.86 o 
  -1   1  17      169.16      138.22     19.27 o 
   0   1  17      379.55      404.20     35.57 o 
   1   1  17        0.10      -16.41     16.41 o 
   2   1  17      100.03      116.51     19.40 o 
  -4   2  17       55.41      109.41     15.10 o 
  -3   2  17       38.38       76.66     13.34 o 
  -2   2  17       19.42       34.55     21.49 o 
  -1   2  17       10.62      -16.88     17.44 o 
   0   2  17      659.26      699.46     21.98 o 
   1   2  17        6.88       20.50     17.10 o 
   2   2  17       68.18       99.79     17.07 o 
   3   2  17        3.26      142.32     31.16 o 
  -4   3  17       36.70       71.84     16.77 o 
  -3   3  17       29.16       49.53     10.39 o 
  -2   3  17      455.85      472.53     43.88 o 
  -1   3  17       51.21       34.82     19.29 o 
   0   3  17        3.63      -13.55     17.03 o 
   1   3  17       52.28       35.09     16.98 o 
   2   3  17        2.03       27.33     32.27 o 
   3   3  17      209.10      358.66     37.45 o 
  -4   4  17        5.46       73.04     17.29 o 
  -3   4  17       21.04       13.25     14.61 o 
  -2   4  17       93.46       50.75     26.55 o 
  -1   4  17       55.13       55.90     18.68 o 
   0   4  17        6.99       56.46     37.53 o 
   1   4  17       52.06       53.49     17.85 o 
   2   4  17       13.09      -30.28     30.28 o 
   3   4  17      124.60      193.10     39.66 o 
  -3   5  17       55.90       75.41     59.27 o 
  -2   5  17       35.31        0.19     27.71 o 
  -1   5  17        0.26       -3.98     27.07 o 
   0   5  17      213.84      250.94     21.41 o 
   1   5  17      112.67      169.01     47.79 o 
   2   5  17      184.90      200.07     38.15 o 
   3   5  17       28.03      171.00     38.18 o 
  -3   6  17       16.83      111.97     35.40 o 
  -2   6  17       35.23       71.06     19.42 o 
  -1   6  17      139.19      138.52     38.57 o 
   0   6  17      169.73      149.21     21.26 o 
   1   6  17       85.40      126.93     61.25 o 
   2   6  17      221.14      234.07     41.06 o 
   3   6  17        1.52       69.83     36.45 o 
  -2   7  17       53.16       21.14     34.15 o 
  -1   7  17       10.18      -21.22     21.22 o 
   0   7  17        0.04       -8.85     17.68 o 
   1   7  17       65.27       90.50     34.82 o 
   2   7  17        1.90      -28.67     33.66 o 
  -2   8  17       10.34      107.98     30.51 o 
  -1   8  17       87.98        4.39     21.22 o 
   0   8  17       19.25      102.54     19.31 o 
   1   8  17        3.82       95.44     36.26 o 
  -2   9  17       39.87      -33.02     36.03 o 
  -1   9  17       46.65      133.21     40.07 o 
   0   9  17        9.76        0.92     21.11 o 
   1   9  17       50.80       14.21     39.08 o 
  -1  10  17        0.30      -28.26     28.26 o 
   0  10  17       15.42       15.50     33.74 o 
  -4   0  18        3.46       49.86     19.13 o 
  -2   0  18       24.88       17.50     25.82 o 
   0   0  18        6.91       -8.69     26.74 o 
   2   0  18       26.31       85.14     25.96 o 
  -4   1  18        8.80       37.26     20.73 o 
  -3   1  18       88.47      111.87     17.17 o 
  -2   1  18       67.34       57.81     36.93 o 
  -1   1  18       75.84       74.01     18.92 o 
   0   1  18      213.68      216.40     19.82 o 
   1   1  18       82.26       70.36     18.54 o 
   2   1  18        1.71       49.37     71.77 o 
  -4   2  18        4.04       55.65     11.41 o 
  -3   2  18       66.04        0.51     20.95 o 
  -2   2  18      125.50      110.23     20.09 o 
  -1   2  18      386.07      357.63     20.26 o 
   0   2  18       26.45       34.73     19.34 o 
   1   2  18       17.41       31.81     46.20 o 
   2   2  18       18.70       29.10     39.93 o 
   3   2  18        7.35        9.03     35.52 o 
  -4   3  18       37.06       28.86     41.72 o 
  -3   3  18      289.29      251.36     92.10 o 
  -2   3  18       19.89       34.46     22.47 o 
  -1   3  18        1.89       29.22     26.60 o 
   0   3  18     1482.72     1459.50     27.91 o 
   1   3  18        0.26       16.05     19.49 o 
   2   3  18      101.06      172.58     30.52 o 
   3   3  18       26.06        7.55     32.68 o 
  -3   4  18       29.76        0.69     12.86 o 
  -2   4  18        1.67       11.59     33.41 o 
  -1   4  18        0.25       -8.28     18.86 o 
   0   4  18       23.65       96.25     56.32 o 
   1   4  18        2.58       31.39     33.60 o 
   2   4  18      106.11      168.81     35.91 o 
   3   4  18        1.26       53.73     35.44 o 
  -3   5  18       71.97       55.03     67.30 o 
  -2   5  18      315.22      249.35     21.42 o 
  -1   5  18       27.36       29.48     34.69 o 
   0   5  18       18.70       -6.39     19.87 o 
   1   5  18      130.35       52.20     17.20 o 
   2   5  18      149.71       89.68     36.78 o 
  -3   6  18       18.87      190.49     31.77 o 
  -2   6  18        0.08       17.29     52.97 o 
  -1   6  18       34.11       29.01     37.27 o 
   0   6  18       12.30      -10.19     19.42 o 
   1   6  18       11.14       75.64     37.83 o 
   2   6  18        9.24       17.54     33.35 o 
  -3   7  18       75.86       65.84     32.72 o 
  -2   7  18        0.67      -27.75     27.75 o 
  -1   7  18       84.55       90.18     21.54 o 
   0   7  18      268.27      239.37     58.79 o 
   1   7  18      314.36      382.44     42.99 o 
   2   7  18        0.01       79.45     40.91 o 
  -2   8  18       37.54       41.08     37.42 o 
  -1   8  18        4.63       52.12     21.55 o 
   0   8  18        0.26       36.55     20.79 o 
   1   8  18        0.07       39.35     40.37 o 
  -1   9  18        3.12      128.24     35.28 o 
   0   9  18        6.08      -13.54     23.78 o 
   1   9  18       78.71      125.99     35.10 o 
  -3   0  19       78.08       25.58     23.34 o 
  -1   0  19       54.11      136.79     26.25 o 
   1   0  19       15.94        0.26     24.76 o 
  -3   1  19       29.14       89.89     16.52 o 
  -2   1  19       91.54       90.75     43.12 o 
  -1   1  19        5.06      -24.50     24.50 o 
   0   1  19       41.77       24.02     18.74 o 
   1   1  19      224.84      254.75     20.53 o 
   2   1  19        1.88       72.46     69.59 o 
  -3   2  19       19.22       58.65     73.60 o 
  -2   2  19        3.91       23.04     32.45 o 
  -1   2  19       67.18       58.89     31.83 o 
   0   2  19       93.38      148.60     22.14 o 
   1   2  19        0.11       13.35     37.23 o 
   2   2  19       10.02      103.53     68.38 o 
  -3   3  19      151.39       83.47     26.46 o 
  -2   3  19       49.92        2.69     19.98 o 
  -1   3  19        4.46        8.39     19.37 o 
   0   3  19      124.20       54.65     20.23 o 
   1   3  19       54.65       58.84     19.41 o 
   2   3  19      126.91      123.93     33.35 o 
   3   3  19       76.93       60.36     36.74 o 
  -3   4  19      183.16      179.69     26.14 o 
  -2   4  19       21.92      -15.40     18.00 o 
  -1   4  19       96.96      109.30     23.69 o 
   0   4  19       18.31       86.43     69.39 o 
   1   4  19        8.77       24.39     19.37 o 
   2   4  19       12.27       76.21     30.20 o 
  -2   5  19       84.83      101.75     42.66 o 
  -1   5  19       82.01       78.23     51.09 o 
   0   5  19       22.42        8.90     41.46 o 
   1   5  19        0.22       22.62     18.87 o 
   2   5  19       18.53       28.67     37.18 o 
  -2   6  19        7.58      122.16     27.23 o 
  -1   6  19        6.03       30.98     51.18 o 
   0   6  19       82.90       76.48     35.40 o 
   1   6  19       12.28      -34.89     34.89 o 
   2   6  19       43.14      -52.14     52.14 o 
  -2   7  19        0.33      -34.59     34.59 o 
  -1   7  19        7.87       45.55     77.26 o 
   0   7  19        7.68       33.49     69.59 o 
   1   7  19        5.60       34.44     34.02 o 
  -2   8  19       50.20      -34.08     34.08 o 
  -1   8  19       16.76      164.96     83.14 o 
   0   8  19      109.05       19.04     30.80 o 
   1   8  19       55.06      -23.35     40.13 o 
   0   9  19        8.40      113.73     41.76 o 
  -2   0  20       51.20      -10.02     22.02 o 
   0   0  20       26.55       13.36     27.51 o 
   2   0  20      217.72      294.04     30.40 o 
  -3   1  20       13.20       38.91     20.83 o 
  -2   1  20      101.77      235.44     66.82 o 
  -1   1  20       61.60       83.46     27.65 o 
   0   1  20        3.17       15.12     18.35 o 
   1   1  20      224.49      271.37     55.41 o 
   2   1  20       14.81       81.20     77.01 o 
  -3   2  20      102.05       12.08     15.77 o 
  -2   2  20        2.86       -5.38     19.18 o 
  -1   2  20      354.87      330.19     25.63 o 
   0   2  20       31.45        9.77     19.47 o 
   1   2  20       13.10       59.66     17.43 o 
   2   2  20       17.71      100.32     25.83 o 
  -3   3  20       94.39      188.14     25.40 o 
  -2   3  20        0.43        1.26     26.50 o 
  -1   3  20       22.85       -4.34     19.32 o 
   0   3  20       25.58       84.09     17.81 o 
   1   3  20        0.84        0.88     30.55 o 
   2   3  20       74.69       82.03     34.77 o 
  -3   4  20       11.41      191.74     27.71 o 
  -2   4  20        2.07       -8.02     42.76 o 
  -1   4  20        2.49       18.42     19.91 o 
   0   4  20       69.23      178.84     50.78 o 
   1   4  20       40.63       36.89     18.98 o 
   2   4  20      180.59      274.33     36.89 o 
  -3   5  20        2.51       52.11     27.64 o 
  -2   5  20        0.22      -20.67     20.67 o 
  -1   5  20       71.19       69.55     20.06 o 
   0   5  20       24.88       29.75     70.43 o 
   1   5  20      270.15      358.34     71.67 o 
   2   5  20       40.60       87.31     32.88 o 
  -2   6  20       52.84      209.65    131.24 o 
  -1   6  20      134.88      164.28     22.98 o 
   0   6  20       21.79       31.09     45.04 o 
   1   6  20       74.74        7.39     32.68 o 
  -2   7  20       25.85       -0.67     32.89 o 
  -1   7  20       51.03      144.66    118.87 o 
   0   7  20       50.14      106.95     54.80 o 
   1   7  20       10.63      129.05     44.30 o 
  -1   8  20        6.30      122.28     22.20 o 
   0   8  20       14.52      -23.49     23.49 o 
  -3   0  21       23.69        9.73     24.81 o 
  -1   0  21       11.04       58.97     26.95 o 
   1   0  21       85.87       48.40     29.88 o 
  -3   1  21        0.23       -4.79     23.24 o 
  -2   1  21       56.46      -20.20     20.20 o 
  -1   1  21        8.66      -18.10     18.10 o 
   0   1  21       22.10       32.67     20.40 o 
   1   1  21        0.35       17.14     52.74 o 
   2   1  21      313.99      465.85    139.53 o 
  -3   2  21        8.43      151.41     42.19 o 
  -2   2  21        0.53        4.61     17.62 o 
  -1   2  21        5.92       60.18     46.85 o 
   0   2  21        3.41      -11.30     37.02 o 
   1   2  21        0.03      117.79    121.22 o 
  -3   3  21       56.93      137.65     25.06 o 
  -2   3  21        9.73       43.03     28.08 o 
  -1   3  21      215.39      231.63     50.27 o 
   0   3  21        4.06       91.44     41.35 o 
   1   3  21       56.24        1.57     17.81 o 
   2   3  21       52.77       56.17     36.83 o 
  -2   4  21        0.07      135.22     30.87 o 
  -1   4  21       66.31       66.17     29.82 o 
   0   4  21        1.50      123.39    114.60 o 
   1   4  21      151.44      130.61     32.27 o 
   2   4  21        0.00       58.86     37.56 o 
  -2   5  21        9.76       73.36     27.20 o 
  -1   5  21        0.22       57.29     42.82 o 
   0   5  21        0.23      -14.31     19.80 o 
   1   5  21       83.21      125.43     58.73 o 
  -2   6  21        2.68      251.54    103.48 o 
  -1   6  21        4.76        4.80     22.40 o 
   0   6  21        3.13       16.55     33.28 o 
  -1   7  21       70.13      174.88    141.15 o 
   0   7  21      119.58      235.30     22.97 o 
  -2   0  22        1.00      -25.05     25.05 o 
   0   0  22      225.70      253.85     28.89 o 
   2   0  22       98.28       -3.26     27.66 o 
  -2   1  22       15.40       44.80     46.94 o 
  -1   1  22       19.34       93.38     52.88 o 
   0   1  22       75.47       44.12     39.90 o 
   1   1  22       18.38       80.71     31.24 o 
   2   1  22       27.37      -13.53     31.32 o 
  -2   2  22       23.99       54.64     88.09 o 
  -1   2  22       19.72       91.61     28.58 o 
   0   2  22        0.01        2.74     28.72 o 
   1   2  22       11.64       26.74     26.30 o 
  -2   3  22        9.31       90.43     29.13 o 
  -1   3  22       16.40       86.09     54.01 o 
   0   3  22       54.50      172.66     92.32 o 
   1   3  22      113.28      114.90     21.94 o 
  -2   4  22       11.79      148.26     62.98 o 
  -1   4  22        2.96       -9.18     36.00 o 
   0   4  22        0.76       18.38     22.38 o 
   1   4  22       28.39       32.66     57.52 o 
  -2   5  22      111.96      165.97     94.17 o 
  -1   5  22      111.62      203.35     88.70 o 
   0   5  22        7.42      104.94     35.65 o 
   1   5  22       50.37      123.31     20.37 o 
  -1   6  22       63.76      112.30     98.80 o 
   0   6  22        2.88       -9.28     36.85 o 
  -1   0  23       38.92       96.97     31.78 o 
   1   0  23       91.79        5.25     24.12 o 
  -2   1  23        7.05       84.08     27.61 o 
  -1   1  23       30.35      -26.65     26.65 o 
   0   1  23      240.27      193.02     21.84 o 
   1   1  23        8.88       75.28     29.36 o 
  -2   2  23       94.39      142.19     94.31 o 
  -1   2  23       22.95       29.34     74.83 o 
   0   2  23        4.09       63.92     19.85 o 
   1   2  23       13.11      -12.52     19.27 o 
  -2   3  23        8.06      -18.55     18.55 o 
  -1   3  23       16.55      -23.85     23.85 o 
   0   3  23        7.75      209.00     95.44 o 
   1   3  23       49.14       30.23     41.84 o 
  -1   4  23       13.32       81.04     27.95 o 
   0   4  23       20.57       78.15     49.63 o 
  -1   5  23        0.20      335.93     30.43 o 
   0   5  23       87.21      175.87     21.75 o 
   0   0  24       43.18      120.96     27.90 o 
  -1   1  24       13.68       -4.30     30.06 o 
   0   1  24       13.03       41.29     30.69 o 
  -1   2  24       10.29       68.96     30.36 o 
   0   2  24        1.32      -25.27     25.44 o 
  -1   3  24        1.81       80.56     28.31 o 
   0   3  24        6.77      130.45     33.16 o 
                                                 
